# Supplementary material for: Rat and fish peripheral blood leukocytes respond distinctively to Anisakis pegreffii (Nematoda, Anisakidae) crude extract
Source: Front Cell Infect Microbiol. 2022 Dec 15;12:1042679. doi: 10.3389/fcimb.2022.1042679 (PMC9797851; doi:10.3389/fcimb.2022.1042679)
Supplement: Supplementary Table 1 — List of differentially expressed transcripts in the peripheral blood leukocytes (PBLs) of fish (Dicentrarchus labrax) and rat (Rattus norvegicus) stimulated by Anisakis pegreffii crude extract 1 and 12 h post-stimulation. Information about transcripts ID, logFC, logCPM, p-value, FDR, annotation, PFAM code and hyperlink to NCBI repository are available. [file Table_1.xlsx]

## Sheet: DEGS rat 1H up
ID	sampleA	sampleB	logFC	logCPM	PValue	FDR	Annotation	PFAM	Link
TRINITY_DN141119_c5_g1_i7	RA12H	RA1H	-13.2455	4.44602	1.45798e-25	1.07765e-20	gamma-adducin isoform 1 [Rattus norvegicus]	pfam00596	https://www.ncbi.nlm.nih.gov/protein/NP_001157575.1?report=genbank&log$=protalign&blast_rank=3&RID=KCZTNJFT014
TRINITY_DN138703_c4_g2_i9	RA12H	RA1H	-12.4884	3.69325	5.83999e-21	2.15829e-16	T-cell surface glycoprotein CD8 alpha chain precursor		https://www.ncbi.nlm.nih.gov/protein/NP_113726.1?report=genbank&log$=protalign&blast_rank=1&RID=FXWY4H2U014&from=1&to=138
TRINITY_DN140093_c8_g9_i3	RA12H	RA1H	-12.1831	3.39106	6.79762e-20	1.6748e-15	ribosomal protein S6 kinase alpha-3 isoform X2		https://www.ncbi.nlm.nih.gov/protein/XP_017457619.1?report=genbank&log$=protalign&blast_rank=1&RID=FXWZ33SR016&from=168&to=752
TRINITY_DN141989_c0_g8_i1	RA12H	RA1H	-7.51107	3.83046	5.23272e-17	9.66928e-13	endonuclease/reverse transcriptase [Rattus norvegicus]		https://www.ncbi.nlm.nih.gov/protein/AAY88218.1?report=genbank&log$=protalign&blast_rank=42&RID=M55WYWVE016
TRINITY_DN142231_c9_g4_i3	RA12H	RA1H	-11.8693	3.07986	1.82781e-16	2.70202e-12	CCR4-NOT transcription complex subunit 6-like [Rattus norvegicus]		https://www.ncbi.nlm.nih.gov/protein/NP_001101825.1?report=genbank&log$=protalign&blast_rank=2&RID=KG5PZB44014
TRINITY_DN141989_c0_g8_i2	RA12H	RA1H	-11.958	3.16674	2.84748e-15	3.00669e-11	mCG117712 [Mus musculus]		https://www.ncbi.nlm.nih.gov/protein/EDL00722.1?report=genbank&log$=protalign&blast_rank=1&RID=M6Y7SH34014
TRINITY_DN140264_c6_g8_i6	RA12H	RA1H	-11.8042	3.01471	9.55889e-15	8.8317e-11	eukaryotic translation initiation factor 2 subunit 2 [Rattus norvegicus]	pfam01873	https://www.ncbi.nlm.nih.gov/protein/NP_955412.1?report=genbank&log$=protalign&blast_rank=2&RID=KGD8CKTG014
TRINITY_DN141253_c6_g3_i18	RA12H	RA1H	-11.5366	2.75152	1.22206e-14	1.00364e-10	scaffold attachment factor B2 [Rattus norvegicus]		https://www.ncbi.nlm.nih.gov/protein/NP_001290073.1?report=genbank&log$=protalign&blast_rank=1&RID=KGDNBHEV014
TRINITY_DN131374_c0_g3_i1	RA12H	RA1H	-11.7062	2.91804	1.61408e-14	1.08457e-10	interferon-induced protein with tetratricopeptide repeats 3 [Rattus norvegicus]	pfam02029	https://www.ncbi.nlm.nih.gov/protein/NP_001007695.1?report=genbank&log$=protalign&blast_rank=1&RID=KGDFCV8Z014
TRINITY_DN140665_c5_g3_i17	RA12H	RA1H	-11.3556	2.57487	4.23777e-14	2.0882e-10	metastasis-associated protein MTA3 [Rattus rattus]	pfam17226, pfam01448, pfam01426	https://www.ncbi.nlm.nih.gov/protein/XP_032764656.1?report=genbank&log$=protalign&blast_rank=12&RID=KGEYDJRT014
TRINITY_DN142610_c2_g16_i24	RA12H	RA1H	-11.3543	2.57255	5.45562e-14	2.45208e-10	Chain P, Neurolysin	pfam01432	https://www.ncbi.nlm.nih.gov/protein/1I1I_P?report=genbank&log$=protalign&blast_rank=3&RID=KGFCXE2T016
TRINITY_DN140286_c2_g10_i6	RA12H	RA1H	-11.3198	2.5383	1.32777e-13	5.45226e-10	endothelin-converting enzyme 1 [Rattus norvegicus]	pfam05649	https://www.ncbi.nlm.nih.gov/protein/NP_446048.2?report=genbank&log$=protalign&blast_rank=3&RID=KGFSF0KD014
TRINITY_DN139873_c15_g3_i14	RA12H	RA1H	-11.2373	2.45814	1.97711e-13	7.44708e-10	protein N-terminal asparagine amidohydrolase [Rattus norvegicus]	pfam14736	https://www.ncbi.nlm.nih.gov/protein/NP_001020295.1?report=genbank&log$=protalign&blast_rank=4&RID=KJF0R75U01R
TRINITY_DN140707_c8_g2_i2	RA12H	RA1H	-8.53457	2.69266	5.66809e-13	1.74563e-09	PREDICTED: chromatin target of PRMT1 protein isoform X5 [Oryctolagus cuniculus]		https://www.ncbi.nlm.nih.gov/protein/XP_017201354.1?report=genbank&log$=protalign&blast_rank=1&RID=M4ZBCJEU014
TRINITY_DN140536_c5_g2_i11	RA12H	RA1H	-11.1616	2.38514	7.34307e-13	2.08752e-09	RAF proto-oncogene serine/threonine-protein kinase [Rattus norvegicus]	pfam07714, pfam02196, pfam00130, pfam00069	https://www.ncbi.nlm.nih.gov/protein/NP_036771.1?report=genbank&log$=protalign&blast_rank=3&RID=KJGZ0BR6014
TRINITY_DN141071_c9_g15_i2	RA12H	RA1H	-11.2014	2.42145	1.11559e-12	3.05398e-09	hCG1820925 [Homo sapiens]		https://www.ncbi.nlm.nih.gov/protein/EAW54229.1?report=genbank&log$=protalign&blast_rank=1&RID=KJGNH7CK014
TRINITY_DN138574_c3_g4_i11	RA12H	RA1H	-11.4231	2.63818	1.50635e-12	3.97644e-09	fructose-bisphosphate aldolase A [Rattus rattus]	pfam00274	https://www.ncbi.nlm.nih.gov/protein/XP_032748530.1?report=genbank&log$=protalign&blast_rank=2&RID=KGE6246G014
TRINITY_DN142899_c4_g21_i22	RA12H	RA1H	-11.0844	2.31006	2.42073e-12	5.96419e-09	apoptotic protease-activating factor 1 [Rattus norvegicus]	pfam17908, pfam00931, pfam00400, pfam00400, pfam00619	https://www.ncbi.nlm.nih.gov/protein/NP_076469.1?report=genbank&log$=protalign&blast_rank=1&RID=KJHAJYJ9014
TRINITY_DN141425_c7_g4_i21	RA12H	RA1H	-8.51023	2.69326	2.74635e-12	6.54817e-09	DENN domain-containing protein 1C [Arvicanthis niloticus]	pfam02141	https://www.ncbi.nlm.nih.gov/protein/XP_034354062.1?report=genbank&log$=protalign&blast_rank=5&RID=M501VX00014
TRINITY_DN139115_c7_g5_i3	RA12H	RA1H	-11.376	2.59156	3.85625e-12	8.90721e-09	Ewing tumor-associated antigen 1 [Rattus norvegicus]	pfam15350	https://www.ncbi.nlm.nih.gov/protein/NP_001102564.1?report=genbank&log$=protalign&blast_rank=1&RID=KGEFP44301R
TRINITY_DN141039_c1_g4_i6	RA12H	RA1H	-9.21675	2.56154	6.80781e-12	1.4458e-08	PREDICTED: ras guanyl-releasing protein 3 isoform X1 [Rattus norvegicus]	pfam00617	https://www.ncbi.nlm.nih.gov/protein/XP_006239819.1?report=genbank&log$=protalign&blast_rank=1&RID=M2E1HM0P014
TRINITY_DN141741_c3_g2_i5	RA12H	RA1H	-11.2997	2.51652	6.84618e-12	1.4458e-08	protein kinase C binding protein 1 [Rattus norvegicus]	pfam01753	https://www.ncbi.nlm.nih.gov/protein/EDL96446.1?report=genbank&log$=protalign&blast_rank=13&RID=KJECB4C0014
TRINITY_DN142054_c5_g7_i9	RA12H	RA1H	-10.8827	2.11012	1.21262e-11	2.35867e-08	PREDICTED: ubiquitin carboxyl-terminal hydrolase 25 isoform X1 [Rattus norvegicus]		https://www.ncbi.nlm.nih.gov/protein/XP_006248060.1?report=genbank&log$=protalign&blast_rank=5&RID=KJJTTP44014
TRINITY_DN139738_c4_g9_i3	RA12H	RA1H	-10.8093	2.03856	2.24364e-11	3.85666e-08	PREDICTED: protein yippee-like 3 isoform X1 [Rattus norvegicus]		https://www.ncbi.nlm.nih.gov/protein/XP_006230295.1?report=genbank&log$=protalign&blast_rank=1&RID=KJKDF5PY01R
TRINITY_DN141981_c0_g3_i16	RA12H	RA1H	-12.1773	3.3824	2.48783e-11	4.08634e-08	unconventional myosin-Ig isoform X1 [Rattus norvegicus]	pfam00063	https://www.ncbi.nlm.nih.gov/protein/XP_006251280.1?report=genbank&log$=protalign&blast_rank=1&RID=KG5839M3014
TRINITY_DN139690_c11_g2_i11	RA12H	RA1H	-10.9751	2.19874	2.44038e-11	4.08634e-08	ubiquitin-conjugating enzyme E2 Q1 [Rattus norvegicus]	pfam00179	https://www.ncbi.nlm.nih.gov/protein/NP_001099918.1?report=genbank&log$=protalign&blast_rank=89&RID=KJHTFG6001R
TRINITY_DN140539_c0_g3_i2	RA12H	RA1H	-10.9374	2.1621	2.64094e-11	4.24353e-08	PREDICTED: V-type proton ATPase 116 kDa subunit a isoform X1 [Rattus norvegicus]	pfam01496, pfam01496	https://www.ncbi.nlm.nih.gov/protein/XP_006230789.1?report=genbank&log$=protalign&blast_rank=1&RID=KJJCBY08014
TRINITY_DN141780_c2_g26_i9	RA12H	RA1H	-10.7807	2.00948	6.02963e-11	8.99429e-08	rab GTPase-binding effector protein 1 [Rattus norvegicus]	pfam03528, pfam09311	https://www.ncbi.nlm.nih.gov/protein/NP_061997.1?report=genbank&log$=protalign&blast_rank=1&RID=KJM11VV401R
TRINITY_DN142974_c2_g14_i8	RA12H	RA1H	-10.7267	1.96106	6.08429e-11	8.99429e-08	dedicator of cytokinesis protein 8 [Rattus norvegicus]	pfam06920	https://www.ncbi.nlm.nih.gov/protein/NP_001032882.2?report=genbank&log$=protalign&blast_rank=2&RID=KJM70ZJE016
TRINITY_DN141960_c1_g6_i7	RA12H	RA1H	-10.9627	2.18576	7.6718e-11	1.11187e-07	PREDICTED: poly [ADP-ribose] polymerase 8 isoform X2 [Rattus norvegicus]		https://www.ncbi.nlm.nih.gov/protein/XP_006224078.1?report=genbank&log$=protalign&blast_rank=3&RID=KJJ3GB4201R
TRINITY_DN142640_c9_g1_i9	RA12H	RA1H	-10.6879	1.9237	1.06883e-10	1.4906e-07	high affinity cAMP-specific 3',5'-cyclic phosphodiesterase 7A [Rattus norvegicus]	pfam00233, pfam00233	https://www.ncbi.nlm.nih.gov/protein/NP_112342.1?report=genbank&log$=protalign&blast_rank=5&RID=KJMVX8JN014
TRINITY_DN140029_c11_g14_i20	RA12H	RA1H	-10.6218	1.85805	1.05452e-10	1.4906e-07	RAS guanyl-releasing protein 4 [Rattus norvegicus]	pfam00617, pfam00130	https://www.ncbi.nlm.nih.gov/protein/NP_570837.2?report=genbank&log$=protalign&blast_rank=1&RID=KJY6DMSM016
TRINITY_DN142610_c2_g16_i31	RA12H	RA1H	-6.54323	3.13641	1.27519e-10	1.71372e-07	neurolysin, mitochondrial precursor [Rattus norvegicus]	pfam01432	https://www.ncbi.nlm.nih.gov/protein/NP_446422.2?report=genbank&log$=protalign&blast_rank=3&RID=M5GCZ1G0014
TRINITY_DN142913_c6_g15_i26	RA12H	RA1H	-11.3568	2.58003	2.07359e-10	2.65557e-07	rap guanine nucleotide exchange factor 6 [Rattus norvegicus]	pfam00617, pfam00618, pfam00595	https://www.ncbi.nlm.nih.gov/protein/NP_001100473.1?report=genbank&log$=protalign&blast_rank=1&RID=KGENVU4J016
TRINITY_DN142504_c2_g2_i15	RA12H	RA1H	-10.6247	1.86265	2.08381e-10	2.65557e-07	PREDICTED: bromodomain-containing protein 7 isoform X3 [Rattus norvegicus]	pfam12024, pfam00439	https://www.ncbi.nlm.nih.gov/protein/XP_008770631.1?report=genbank&log$=protalign&blast_rank=3&RID=KJXZWMJD016
TRINITY_DN141025_c4_g2_i3	RA12H	RA1H	-10.718	1.94713	2.43848e-10	3.00397e-07	copine 1 [Rattus norvegicus]	pfam07002, pfam07002, pfam00168	https://www.ncbi.nlm.nih.gov/protein/NP_001243394.1?report=genbank&log$=protalign&blast_rank=3&RID=KJMKU3N9016
TRINITY_DN139399_c4_g15_i1	RA12H	RA1H	-10.9053	2.12885	2.98888e-10	3.42865e-07	PREDICTED: vacuolar fusion protein MON1 homolog B isoform X1 [Rattus norvegicus]	pfam03164	https://www.ncbi.nlm.nih.gov/protein/XP_006255736.1?report=genbank&log$=protalign&blast_rank=1&RID=KJJKRZ2X014
TRINITY_DN142451_c4_g12_i2	RA12H	RA1H	-11.3089	2.52406	3.06154e-10	3.42865e-07	ankyrin repeat domain 12, isoform CRA_b [Mus musculus]		https://www.ncbi.nlm.nih.gov/protein/EDL38316.1?report=genbank&log$=protalign&blast_rank=2&RID=KGFXCDYY014
TRINITY_DN140432_c20_g2_i1	RA12H	RA1H	-10.5999	1.83292	3.04295e-10	3.42865e-07	No significant similarity
TRINITY_DN141556_c4_g2_i1	RA12H	RA1H	-10.6604	1.89124	2.92653e-10	3.42865e-07	rCG35352 [Rattus norvegicus]		https://www.ncbi.nlm.nih.gov/protein/EDM04326.1?report=genbank&log$=protalign&blast_rank=7&RID=KJXSEK1Y01R
TRINITY_DN142714_c1_g23_i9	RA12H	RA1H	-10.5426	1.77796	3.14855e-10	3.47346e-07	phosphatidylinositol 3,4,5-trisphosphate-dependent Rac exchanger 1 protein [Rattus norvegicus]	pfam00610, pfam00610	https://www.ncbi.nlm.nih.gov/protein/NP_001129190.1?report=genbank&log$=protalign&blast_rank=1&RID=KJZAR8BU016
TRINITY_DN138682_c10_g6_i7	RA12H	RA1H	-10.5756	1.80931	3.63434e-10	3.95043e-07	pyruvate dehydrogenase E1 component subunit alpha, somatic form, mitochondrial precursor [Rattus norvegicus]	pfam00676	https://www.ncbi.nlm.nih.gov/protein/NP_001004072.2?report=genbank&log$=protalign&blast_rank=4&RID=KJYY8BDE014
TRINITY_DN142231_c9_g4_i6	RA12H	RA1H	-10.4448	1.68535	3.84966e-10	4.12382e-07	CCR4-NOT transcription complex subunit 6-like [Rattus norvegicus]		https://www.ncbi.nlm.nih.gov/protein/NP_001101825.1?report=genbank&log$=protalign&blast_rank=4&RID=KK0BGCYW014
TRINITY_DN139804_c2_g3_i12	RA12H	RA1H	-10.5988	1.83866	5.3571e-10	5.49951e-07	collagen type IV alpha-3-binding protein [Rattus norvegicus]	pfam15409	https://www.ncbi.nlm.nih.gov/protein/NP_001102405.1?report=genbank&log$=protalign&blast_rank=2&RID=KJYR079R014
TRINITY_DN138049_c0_g2_i1	RA12H	RA1H	-11.2745	2.49	6.40837e-10	6.23248e-07	cathepsin Z, isoform CRA_a [Rattus norvegicus]	pfam00112	https://www.ncbi.nlm.nih.gov/protein/EDL85083.1?report=genbank&log$=protalign&blast_rank=1&RID=KJEMF5DJ016
TRINITY_DN141186_c0_g3_i13	RA12H	RA1H	-11.0098	2.23041	6.77889e-10	6.42378e-07	zinc transporter ZIP6 precursor [Rattus norvegicus]	pfam02535	https://www.ncbi.nlm.nih.gov/protein/NP_001019916.1?report=genbank&log$=protalign&blast_rank=1&RID=KJHJNNAT016
TRINITY_DN140737_c6_g9_i13	RA12H	RA1H	-10.4234	1.66232	6.75533e-10	6.42378e-07	PREDICTED: elongator complex protein 5 isoform X1 [Rattus norvegicus]		https://www.ncbi.nlm.nih.gov/protein/XP_017452581.1?report=genbank&log$=protalign&blast_rank=1&RID=KK0KGMYP014
TRINITY_DN137532_c1_g1_i3	RA12H	RA1H	-10.4809	1.71729	7.19466e-10	6.62978e-07	rho-related GTP-binding protein RhoQ [Rattus norvegicus]	pfam00071	https://www.ncbi.nlm.nih.gov/protein/NP_445974.1?report=genbank&log$=protalign&blast_rank=19&RID=KJZXPSBU014
TRINITY_DN142577_c6_g3_i7	RA12H	RA1H	-10.3776	1.62182	7.10792e-10	6.62978e-07	origin recognition complex subunit 2 [Rattus norvegicus]	pfam04084	https://www.ncbi.nlm.nih.gov/protein/NP_001012003.1?report=genbank&log$=protalign&blast_rank=2&RID=KK1PVRGM014
TRINITY_DN140983_c3_g7_i9	RA12H	RA1H	-10.3659	1.60969	7.26536e-10	6.62978e-07	PREDICTED: protein TASOR isoform X4 [Rattus norvegicus]	pfam12509	https://www.ncbi.nlm.nih.gov/protein/XP_002725195.1?report=genbank&log$=protalign&blast_rank=1&RID=KK25Z063014
TRINITY_DN142930_c3_g20_i14	RA12H	RA1H	-10.7882	2.02399	7.37317e-10	6.6461e-07	PREDICTED: serine/threonine-protein phosphatase 6 regulatory ankyrin repeat subunit B isoform X4 [Rattus norvegicus]	pfam12796, pfam12796, pfam12796, pfam12796	https://www.ncbi.nlm.nih.gov/protein/XP_017451842.1?report=genbank&log$=protalign&blast_rank=4&RID=KJKNP4M2014
TRINITY_DN141566_c11_g1_i5	RA12H	RA1H	-6.34544	3.99039	8.43555e-10	7.51211e-07	PREDICTED: transcription factor 7 isoform X1 [Rattus norvegicus]	pfam03154, pfam08347, pfam00505	https://www.ncbi.nlm.nih.gov/protein/XP_017453118.1?report=genbank&log$=protalign&blast_rank=6&RID=M5H9KMHC014
TRINITY_DN141505_c0_g1_i5	RA12H	RA1H	-10.5474	1.78944	1.1293e-09	9.8201e-07	PREDICTED: serine/threonine-protein kinase ULK1 isoform X1 [Rattus norvegicus]		https://www.ncbi.nlm.nih.gov/protein/XP_006249627.1?report=genbank&log$=protalign&blast_rank=18&RID=KJZ3VSXC016
TRINITY_DN142855_c4_g4_i6	RA12H	RA1H	-10.469	1.70413	2.05483e-09	1.73392e-06	cold-inducible RNA-binding protein [Rattus norvegicus]	pfam00076	https://www.ncbi.nlm.nih.gov/protein/NP_112409.2?report=genbank&log$=protalign&blast_rank=77&RID=KK04GJ2401R
TRINITY_DN139042_c9_g1_i11	RA12H	RA1H	-10.2422	1.48763	2.3762e-09	1.95149e-06	PREDICTED: pre-rRNA-processing protein TSR1 homolog [Rattus norvegicus]	pfam04950	https://www.ncbi.nlm.nih.gov/protein/XP_002724564.1?report=genbank&log$=protalign&blast_rank=3&RID=KK35C23P016
TRINITY_DN139321_c9_g17_i12	RA12H	RA1H	-10.2133	1.46056	2.54875e-09	2.0702e-06	SET and MYND domain containing 2, isoform CRA_b [Rattus norvegicus]		https://www.ncbi.nlm.nih.gov/protein/EDL94969.1?report=genbank&log$=protalign&blast_rank=1&RID=KK3U6GWZ01R
TRINITY_DN140536_c5_g2_i1	RA12H	RA1H	-10.3903	1.62805	2.66659e-09	2.10493e-06	RAF proto-oncogene serine/threonine-protein kinase [Rattus norvegicus]	pfam07714, pfam02196, pfam00130, pfam00069	https://www.ncbi.nlm.nih.gov/protein/NP_036771.1?report=genbank&log$=protalign&blast_rank=3&RID=KK1FE4HE014
TRINITY_DN141664_c0_g10_i16	RA12H	RA1H	-11.2037	2.41988	2.67694e-09	2.10493e-06	nuclear mitotic apparatus protein 1, isoform CRA_a [Rattus norvegicus]		https://www.ncbi.nlm.nih.gov/protein/EDM18235.1?report=genbank&log$=protalign&blast_rank=5&RID=KJGCR6VU014
TRINITY_DN135903_c0_g9_i1	RA12H	RA1H	-10.3182	1.55899	2.95651e-09	2.27633e-06	No significant similarity
TRINITY_DN141960_c1_g6_i21	RA12H	RA1H	-10.2336	1.4775	4.43514e-09	3.27819e-06	PREDICTED: poly [ADP-ribose] polymerase 8 isoform X2 [Rattus norvegicus]		https://www.ncbi.nlm.nih.gov/protein/XP_006224078.1?report=genbank&log$=protalign&blast_rank=2&RID=KK3G5UKD014
TRINITY_DN141253_c6_g3_i19	RA12H	RA1H	-10.271	1.51288	4.88317e-09	3.53857e-06	scaffold attachment factor B2 [Rattus norvegicus]		https://www.ncbi.nlm.nih.gov/protein/NP_001290073.1?report=genbank&log$=protalign&blast_rank=1&RID=KK31P6T6016
TRINITY_DN140689_c0_g4_i20	RA12H	RA1H	-10.2787	1.52029	5.03619e-09	3.61403e-06	zinc finger protein ZPR1 [Rattus norvegicus]	pfam03367, pfam03367, pfam03367, pfam03367	https://www.ncbi.nlm.nih.gov/protein/NP_001131118.1?report=genbank&log$=protalign&blast_rank=1&RID=KK2UKZ7701R
TRINITY_DN138416_c0_g3_i7	RA12H	RA1H	-10.089	1.34343	5.23185e-09	3.68911e-06	triosephosphate isomerase [Rattus norvegicus]	pfam00121	https://www.ncbi.nlm.nih.gov/protein/NP_075211.2?report=genbank&log$=protalign&blast_rank=3&RID=KNMZY5J3016
TRINITY_DN141957_c7_g1_i2	RA12H	RA1H	-10.1008	1.35248	5.24064e-09	3.68911e-06	ubiquitin thioesterase otulin isoform X3 [Rattus rattus]	pfam16218	https://www.ncbi.nlm.nih.gov/protein/XP_032754576.1?report=genbank&log$=protalign&blast_rank=1&RID=KNMTGH6Y01R
TRINITY_DN138605_c4_g2_i8	RA12H	RA1H	-10.1764	1.42263	5.54079e-09	3.86361e-06	serine/threonine-protein kinase STK11 [Rattus norvegicus]		https://www.ncbi.nlm.nih.gov/protein/NP_001101539.1?report=genbank&log$=protalign&blast_rank=2&RID=KK49HFNV016
TRINITY_DN141039_c1_g4_i4	RA12H	RA1H	-10.338	1.57647	6.3337e-09	4.2559e-06	PREDICTED: ras guanyl-releasing protein 3 isoform X1 [Rattus norvegicus]	pfam00617, pfam00130	https://www.ncbi.nlm.nih.gov/protein/XP_006239819.1?report=genbank&log$=protalign&blast_rank=1&RID=KK2C6TBH014
TRINITY_DN137951_c5_g16_i6	RA12H	RA1H	-10.2388	1.48136	7.12421e-09	4.7016e-06	PREDICTED: integrin alpha-V isoform X2 [Rattus norvegicus]		https://www.ncbi.nlm.nih.gov/protein/XP_017456512.1?report=genbank&log$=protalign&blast_rank=6&RID=KK3BM4VK016
TRINITY_DN142073_c3_g7_i20	RA12H	RA1H	-10.0215	1.27706	7.22769e-09	4.72768e-06	RCC1 and BTB domain-containing protein 1 [Rattus norvegicus]	pfam00415, pfam00651	https://www.ncbi.nlm.nih.gov/protein/NP_001101850.1?report=genbank&log$=protalign&blast_rank=1&RID=KNP4DHPG016
TRINITY_DN141981_c0_g3_i18	RA12H	RA1H	-10.1782	1.42355	7.47815e-09	4.8486e-06	unconventional myosin-Ig [Rattus norvegicus]	pfam00063, pfam06017	https://www.ncbi.nlm.nih.gov/protein/NP_001128315.1?report=genbank&log$=protalign&blast_rank=3&RID=KK43KH01016
TRINITY_DN141187_c4_g6_i3	RA12H	RA1H	-10.1677	1.4133	8.26441e-09	5.266e-06	solute carrier family 1 (neutral amino acid transporter), member 5, isoform CRA_a [Rattus norvegicus]	pfam00375	https://www.ncbi.nlm.nih.gov/protein/EDM08307.1?report=genbank&log$=protalign&blast_rank=2&RID=KK4F50C0016
TRINITY_DN136520_c0_g1_i2	RA12H	RA1H	-10.0347	1.28831	8.20305e-09	5.266e-06	COP9 signalosome complex subunit 7a isoform 2 [Rattus norvegicus]	pfam18392	https://www.ncbi.nlm.nih.gov/protein/NP_001040563.2?report=genbank&log$=protalign&blast_rank=89&RID=KNNMU3WM01R
TRINITY_DN141070_c7_g4_i14	RA12H	RA1H	-10.1167	1.36487	8.91387e-09	5.63128e-06	natural cytotoxicity triggering receptor 1 precursor [Rattus norvegicus]		https://www.ncbi.nlm.nih.gov/protein/NP_476547.1?report=genbank&log$=protalign&blast_rank=1&RID=KNG6HY71016
TRINITY_DN141425_c7_g4_i22	RA12H	RA1H	-5.43484	4.17644	9.10468e-09	5.70308e-06	DENN domain-containing protein 1C isoform X6 [Mus musculus]	pfam02141, pfam03456	https://www.ncbi.nlm.nih.gov/protein/XP_030105908.1?report=genbank&log$=protalign&blast_rank=25&RID=M5J3SNK601R
TRINITY_DN141525_c9_g4_i11	RA12H	RA1H	-9.92533	1.18486	9.98621e-09	6.20269e-06	Yrdc protein, partial [Rattus norvegicus]	pfam01300	https://www.ncbi.nlm.nih.gov/protein/AAH88428.1?report=genbank&log$=protalign&blast_rank=6&RID=M6Z1UJ0K016
TRINITY_DN142805_c9_g11_i15	RA12H	RA1H	-8.26831	1.68338	1.01173e-08	6.23173e-06	PREDICTED: arf-GAP with Rho-GAP domain, ANK repeat and PH domain-containing protein 1 isoform X1 [Rattus norvegicus]	pfam01412, pfam07647, pfam00169	https://www.ncbi.nlm.nih.gov/protein/XP_006223488.1?report=genbank&log$=protalign&blast_rank=5&RID=M556P90F014
TRINITY_DN141025_c5_g10_i16	RA12H	RA1H	-10.8491	2.07172	1.06632e-08	6.4603e-06	WASH complex subunit 2 [Rattus norvegicus]	pfam15255	https://www.ncbi.nlm.nih.gov/protein/NP_954677.1?report=genbank&log$=protalign&blast_rank=1&RID=KJJYYA7M016
TRINITY_DN138548_c5_g3_i9	RA12H	RA1H	-9.90633	1.16752	1.05788e-08	6.4603e-06	NADH dehydrogenase [ubiquinone] iron-sulfur protein 7, mitochondrial [Rattus norvegicus]		https://www.ncbi.nlm.nih.gov/protein/NP_001008525.1?report=genbank&log$=protalign&blast_rank=4&RID=KRY5U9HC016
TRINITY_DN140842_c0_g2_i6	RA12H	RA1H	-9.93355	1.19169	1.07703e-08	6.47217e-06	Ripk2 protein, partial [Rattus norvegicus]	pfam00619	https://www.ncbi.nlm.nih.gov/protein/AAI07469.1?report=genbank&log$=protalign&blast_rank=1&RID=KNRK3Z53014
TRINITY_DN141123_c9_g5_i1	RA12H	RA1H	-9.87746	1.14074	1.21293e-08	7.00413e-06	No significant similarity
TRINITY_DN138638_c5_g8_i17	RA12H	RA1H	-9.9479	1.20446	1.20503e-08	7.00413e-06	serine/arginine-rich splicing factor 12 [Rattus norvegicus]		https://www.ncbi.nlm.nih.gov/protein/NP_001129183.1?report=genbank&log$=protalign&blast_rank=3&RID=KNR6BYY701R
TRINITY_DN142143_c8_g1_i3	RA12H	RA1H	-10.1315	1.37803	1.25814e-08	7.20884e-06	PREDICTED: SH3 domain-binding glutamic acid-rich-like protein 2 isoform X1 [Rattus norvegicus]	pfam04908	https://www.ncbi.nlm.nih.gov/protein/XP_017451593.1?report=genbank&log$=protalign&blast_rank=37&RID=KNFHASM5016
TRINITY_DN142114_c2_g4_i1	RA12H	RA1H	-10.6187	1.84692	1.29855e-08	7.37541e-06	cell wall protein RBR3-like [Mus caroli]	pfam02093, pfam01140	https://www.ncbi.nlm.nih.gov/protein/XP_029336004.1?report=genbank&log$=protalign&blast_rank=3&RID=KJYCGY0S014
TRINITY_DN141039_c2_g11_i8	RA12H	RA1H	-9.92584	1.18937	1.31327e-08	7.37541e-06	lipopolysaccharide-responsive and beige-like anchor protein [Rattus rattus]	pfam02138, pfam15787, pfam06469, pfam14844	https://www.ncbi.nlm.nih.gov/protein/XP_032754038.1?report=genbank&log$=protalign&blast_rank=1&RID=M6YU9AKT016
TRINITY_DN139042_c9_g1_i7	RA12H	RA1H	-10.0691	1.3187	1.31714e-08	7.37541e-06	PREDICTED: pre-rRNA-processing protein TSR1 homolog [Rattus norvegicus]	pfam04950	https://www.ncbi.nlm.nih.gov/protein/XP_002724564.1?report=genbank&log$=protalign&blast_rank=1&RID=KNN8ZAM401R
TRINITY_DN139664_c6_g13_i4	RA12H	RA1H	-10.1033	1.35096	1.40247e-08	7.79415e-06	PREDICTED: alpha-N-acetyl-neuraminyl-2,3-beta-galactosyl-1,3-N-acetyl-galactosaminide alpha-2,6-sialyltransferase isoform X1 [Rattus norvegicus]	pfam00777	https://www.ncbi.nlm.nih.gov/protein/XP_006224416.1?report=genbank&log$=protalign&blast_rank=1&RID=KNMKM1Z8014
TRINITY_DN140220_c5_g5_i7	RA12H	RA1H	-10.3725	1.60836	1.52989e-08	8.43883e-06	PREDICTED: PAX3- and PAX7-binding protein 1 [Rattus norvegicus]		https://www.ncbi.nlm.nih.gov/protein/XP_001057305.1?report=genbank&log$=protalign&blast_rank=13&RID=KK1WDMRS014
TRINITY_DN139586_c6_g4_i8	RA12H	RA1H	-10.0706	1.33068	1.91202e-08	1.03915e-05	pro-interleukin-16 [Rattus norvegicus]		https://www.ncbi.nlm.nih.gov/protein/NP_001099219.1?report=genbank&log$=protalign&blast_rank=2&RID=KNN4KT83014
TRINITY_DN141055_c7_g7_i2	RA12H	RA1H	-9.78747	1.05656	1.96311e-08	1.059e-05	centromere protein J [Rattus norvegicus]	pfam07202	https://www.ncbi.nlm.nih.gov/protein/NP_001100735.1?report=genbank&log$=protalign&blast_rank=2&RID=KRZV6WWE014
TRINITY_DN140683_c6_g4_i13	RA12H	RA1H	-9.83656	1.09747	1.98159e-08	1.059e-05	hippocampus abundant transcript-like protein 1 [Rattus norvegicus]	pfam07690	https://www.ncbi.nlm.nih.gov/protein/NP_001100804.1?report=genbank&log$=protalign&blast_rank=1&RID=KRZF2HKF014
TRINITY_DN139560_c3_g1_i1	RA12H	RA1H	-9.95812	1.21207	1.99411e-08	1.059e-05	PREDICTED: HAUS augmin-like complex subunit 8 isoform X4 [Rattus norvegicus]		https://www.ncbi.nlm.nih.gov/protein/XP_008769300.1?report=genbank&log$=protalign&blast_rank=6&RID=KNR1PY0H01R
TRINITY_DN139740_c8_g12_i1	RA12H	RA1H	-9.93918	1.19397	2.02629e-08	1.06221e-05	No significant similarity
TRINITY_DN142079_c5_g7_i10	RA12H	RA1H	-9.77174	1.03728	2.06284e-08	1.06624e-05	protein strawberry notch homolog 2 [Rattus norvegicus]	pfam13871	https://www.ncbi.nlm.nih.gov/protein/NP_001101538.1?report=genbank&log$=protalign&blast_rank=2&RID=KS07NG1F016
TRINITY_DN140418_c7_g2_i1	RA12H	RA1H	-10.033	1.28295	2.14063e-08	1.09119e-05	hypothetical protein mMyoMyo1_009894 [Myotis myotis]		https://www.ncbi.nlm.nih.gov/protein/KAF6379024.1?report=genbank&log$=protalign&blast_rank=1&RID=M6YJX8VZ014
TRINITY_DN138611_c4_g1_i9	RA12H	RA1H	-9.97784	1.23037	2.23769e-08	1.12515e-05	ectonucleotide pyrophosphatase/phosphodiesterase 1, isoform CRA_b [Rattus norvegicus]	pfam01663, pfam01223, pfam01033	https://www.ncbi.nlm.nih.gov/protein/EDL87773.1?report=genbank&log$=protalign&blast_rank=1&RID=KNPFAS6A016
TRINITY_DN138446_c1_g3_i1	RA12H	RA1H	-9.89049	1.14761	2.27831e-08	1.13783e-05	tetraspanin-2 [Rattus norvegicus]		https://www.ncbi.nlm.nih.gov/protein/NP_072111.1?report=genbank&log$=protalign&blast_rank=4&RID=KRYS17UG016
TRINITY_DN142337_c4_g5_i16	RA12H	RA1H	-10.0357	1.28491	2.72037e-08	1.30724e-05	FYVE, RhoGEF and PH domain-containing protein 2 [Rattus norvegicus]	pfam00621, pfam01363	https://www.ncbi.nlm.nih.gov/protein/NP_001101087.2?report=genbank&log$=protalign&blast_rank=2&RID=KNNEH0U501R
TRINITY_DN140391_c5_g10_i6	RA12H	RA1H	-9.69915	0.97207	2.68025e-08	1.30724e-05	lymphoid enhancer-binding factor 1 [Rattus norvegicus]	pfam08347, pfam00505	https://www.ncbi.nlm.nih.gov/protein/NP_569113.1?report=genbank&log$=protalign&blast_rank=5&RID=KS11FYD6016
TRINITY_DN139388_c1_g2_i27	RA12H	RA1H	-9.72232	0.989706	2.72365e-08	1.30724e-05	protein FAM98C [Rattus norvegicus]	pfam10239	https://www.ncbi.nlm.nih.gov/protein/NP_001185513.1?report=genbank&log$=protalign&blast_rank=2&RID=KS0VTF8Z016
TRINITY_DN138232_c4_g2_i2	RA12H	RA1H	-4.45945	3.82155	2.6812e-08	1.30724e-05	PREDICTED: DNA (cytosine-5)-methyltransferase 3A isoform X1 [Manis javanica]		https://www.ncbi.nlm.nih.gov/protein/XP_017506730.1?report=genbank&log$=protalign&blast_rank=2&RID=M5JEBPUG014
TRINITY_DN137957_c0_g2_i2	RA12H	RA1H	-9.88647	1.15436	2.80988e-08	1.33134e-05	PREDICTED: calcium/calmodulin-dependent protein kinase kinase 1 isoform X1 [Rattus norvegicus]	pfam00069	https://www.ncbi.nlm.nih.gov/protein/XP_006246861.1?report=genbank&log$=protalign&blast_rank=6&RID=KRYXFJYH016
TRINITY_DN140660_c6_g12_i2	RA12H	RA1H	-9.91535	1.17016	2.95728e-08	1.36194e-05	signal transducing adapter molecule 2 [Rattus norvegicus]		https://www.ncbi.nlm.nih.gov/protein/NP_001012085.1?report=genbank&log$=protalign&blast_rank=1&RID=KRXZTKGC014
TRINITY_DN140481_c6_g8_i5	RA12H	RA1H	-9.96684	1.21904	3.07768e-08	1.40422e-05	serine/threonine-protein kinase NLK [Rattus norvegicus]	pfam00069	https://www.ncbi.nlm.nih.gov/protein/NP_001178853.1?report=genbank&log$=protalign&blast_rank=41&RID=KNPVY0HM01R
TRINITY_DN140741_c6_g8_i3	RA12H	RA1H	-9.69062	0.959774	3.09936e-08	1.40543e-05	PREDICTED: serine/threonine-protein kinase TAO2 isoform X4 [Rattus norvegicus]	pfam17380	https://www.ncbi.nlm.nih.gov/protein/XP_017445166.1?report=genbank&log$=protalign&blast_rank=2&RID=KS1BAV1H016
TRINITY_DN139023_c1_g2_i9	RA12H	RA1H	-9.9417	1.20782	3.23119e-08	1.43874e-05	tyrosine-protein phosphatase non-receptor type 1 [Rattus norvegicus]	pfam00102	https://www.ncbi.nlm.nih.gov/protein/NP_036769.1?report=genbank&log$=protalign&blast_rank=2&RID=KNRBTGSB016
TRINITY_DN139501_c6_g5_i9	RA12H	RA1H	-9.85548	1.11328	3.32804e-08	1.47298e-05	protein FAM53A [Rattus norvegicus]	pfam15242	https://www.ncbi.nlm.nih.gov/protein/NP_001100698.1?report=genbank&log$=protalign&blast_rank=1&RID=KRZ8VD78014
TRINITY_DN138693_c1_g2_i6	RA12H	RA1H	-9.97217	1.22378	3.40002e-08	1.49589e-05	VPS9 domain-containing protein 1 [Rattus norvegicus]	pfam02204	https://www.ncbi.nlm.nih.gov/protein/NP_001100910.2?report=genbank&log$=protalign&blast_rank=2&RID=KNPRB51H01R
TRINITY_DN141419_c0_g1_i22	RA12H	RA1H	-10.3248	1.56139	3.43901e-08	1.50409e-05	protein phosphatase 1 regulatory subunit 21 [Rattus norvegicus]	pfam10212	https://www.ncbi.nlm.nih.gov/protein/NP_001258234.1?report=genbank&log$=protalign&blast_rank=4&RID=KK2JET0T014
TRINITY_DN142706_c3_g4_i16	RA12H	RA1H	-4.44406	3.28008	3.5224e-08	1.52254e-05	PREDICTED: CMRF35-like molecule [Rattus norvegicus]	pfam10436	https://www.ncbi.nlm.nih.gov/protein/XP_001081656.2?report=genbank&log$=protalign&blast_rank=1&RID=M5JJD39M01R
TRINITY_DN140538_c7_g7_i1	RA12H	RA1H	-9.6034	0.878947	3.51643e-08	1.52254e-05	AraC family transcriptional regulator [Pseudomonas sp. SDI]		https://www.ncbi.nlm.nih.gov/protein/WP_116548872.1?report=genbank&log$=protalign&blast_rank=1&RID=KSCB2ZWF016
TRINITY_DN140930_c3_g3_i2	RA12H	RA1H	-10.5251	1.75517	3.58746e-08	1.54165e-05	glycogen phosphorylase, liver form [Rattus norvegicus]	pfam00343	https://www.ncbi.nlm.nih.gov/protein/NP_071604.1?report=genbank&log$=protalign&blast_rank=2&RID=KJZJ1CCC014
TRINITY_DN136437_c0_g1_i9	RA12H	RA1H	-10.1985	1.43974	3.68289e-08	1.56447e-05	transmembrane protein C16orf54 homolog [Rattus norvegicus]	pfam15755	https://www.ncbi.nlm.nih.gov/protein/NP_001020172.1?report=genbank&log$=protalign&blast_rank=1&RID=KK3YVK3C014
TRINITY_DN139295_c7_g2_i6	RA12H	RA1H	-9.63135	0.909112	3.75846e-08	1.58744e-05	rCG23612, isoform CRA_b [Rattus norvegicus]		https://www.ncbi.nlm.nih.gov/protein/EDL83025.1?report=genbank&log$=protalign&blast_rank=1&RID=KS4NUZ66016
TRINITY_DN141255_c4_g1_i2	RA12H	RA1H	-7.56198	1.82538	3.8457e-08	1.61506e-05	pyruvate dehydrogenase E1 component subunit beta, mitochondrial precursor [Rattus norvegicus]	pfam02780, pfam02779	https://www.ncbi.nlm.nih.gov/protein/NP_001007621.1?report=genbank&log$=protalign&blast_rank=1&RID=M55RE0XD01R
TRINITY_DN141691_c2_g4_i5	RA12H	RA1H	-9.55464	0.833222	3.88656e-08	1.623e-05	GRIP1-associated protein 1 isoform X1 [Mastomys coucha]	pfam01576	https://www.ncbi.nlm.nih.gov/protein/XP_031245004.1?report=genbank&log$=protalign&blast_rank=2&RID=KSD2ARK7016
TRINITY_DN138350_c9_g9_i4	RA12H	RA1H	-9.54656	0.823939	4.2724e-08	1.76419e-05	No significant similarity
TRINITY_DN140672_c2_g8_i3	RA12H	RA1H	-9.76338	1.02559	4.29885e-08	1.76525e-05	OTU domain-containing protein 7B [Rattus norvegicus]		https://www.ncbi.nlm.nih.gov/protein/NP_001101167.1?report=genbank&log$=protalign&blast_rank=1&RID=KS0F6DZW014
TRINITY_DN141704_c7_g1_i13	RA12H	RA1H	-9.73459	1.0098	4.34796e-08	1.77555e-05	PREDICTED: protein-lysine methyltransferase METTL21D, partial [Rattus norvegicus]	pfam10294	https://www.ncbi.nlm.nih.gov/protein/XP_008762950.1?report=genbank&log$=protalign&blast_rank=1&RID=KS0N7GVB014
TRINITY_DN142634_c4_g12_i21	RA12H	RA1H	-9.56376	0.845646	4.42873e-08	1.7979e-05	ubiquitin carboxyl-terminal hydrolase 36 [Rattus norvegicus]		https://www.ncbi.nlm.nih.gov/protein/NP_001100539.1?report=genbank&log$=protalign&blast_rank=1&RID=KSCW3MYS016
TRINITY_DN141762_c10_g2_i16	RA12H	RA1H	-9.50243	0.78576	4.55984e-08	1.83172e-05	PREDICTED: CMP-N-acetylneuraminate-beta-galactosamide-alpha-2,3-sialyltransferase 4 isoform X1 [Rattus norvegicus]	pfam00777	https://www.ncbi.nlm.nih.gov/protein/XP_008764280.1?report=genbank&log$=protalign&blast_rank=1&RID=M1WUJ5KC014
TRINITY_DN142428_c0_g2_i4	RA12H	RA1H	-10.1258	1.36972	4.69094e-08	1.86505e-05	Herc6 protein, partial [Rattus norvegicus]	pfam00632	https://www.ncbi.nlm.nih.gov/protein/AAH85921.1?report=genbank&log$=protalign&blast_rank=2&RID=KNFU4K0W016
TRINITY_DN138804_c0_g2_i2	RA12H	RA1H	-7.15259	2.93103	4.69328e-08	1.86505e-05	H-2 class II histocompatibility antigen, A beta chain-like isoform X1 [Grammomys surdaster]		https://www.ncbi.nlm.nih.gov/protein/XP_028642350.1?report=genbank&log$=protalign&blast_rank=1&RID=M56PU65F01R
TRINITY_DN136544_c1_g9_i1	RA12H	RA1H	-9.67881	0.956524	4.83998e-08	1.91306e-05	PREDICTED: run domain Beclin-1-interacting and cysteine-rich domain-containing protein isoform X4 [Rattus norvegicus]	pfam13901	https://www.ncbi.nlm.nih.gov/protein/XP_006221228.1?report=genbank&log$=protalign&blast_rank=1&RID=KS3P2SSM016
TRINITY_DN137222_c0_g1_i33	RA12H	RA1H	-9.5149	0.792704	5.29708e-08	2.06068e-05	splicing factor U2AF 26 kDa subunit [Rattus norvegicus]		https://www.ncbi.nlm.nih.gov/protein/NP_001008775.1?report=genbank&log$=protalign&blast_rank=27&RID=KSDFYZCY016
TRINITY_DN139309_c6_g12_i2	RA12H	RA1H	-9.63901	0.908249	5.47142e-08	2.11735e-05	E3 ubiquitin-protein ligase RNF167 precursor [Rattus norvegicus]	pfam13639	https://www.ncbi.nlm.nih.gov/protein/NP_001008362.1?report=genbank&log$=protalign&blast_rank=1&RID=KS4563NK014
TRINITY_DN142714_c1_g23_i13	RA12H	RA1H	-9.57332	0.856525	5.76065e-08	2.21767e-05	phosphatidylinositol 3,4,5-trisphosphate-dependent Rac exchanger 1 protein [Rattus norvegicus]		https://www.ncbi.nlm.nih.gov/protein/NP_001129190.1?report=genbank&log$=protalign&blast_rank=1&RID=KSCP68ET014
TRINITY_DN141597_c5_g1_i4	RA12H	RA1H	-8.38631	1.73732	5.9741e-08	2.28793e-05	PREDICTED: HBS1-like protein isoform X1 [Rattus norvegicus]	pfam03143	https://www.ncbi.nlm.nih.gov/protein/XP_017444473.1?report=genbank&log$=protalign&blast_rank=52&RID=M51994NG014
TRINITY_DN138315_c2_g11_i5	RA12H	RA1H	-9.37887	0.667632	6.13104e-08	2.32777e-05	heat shock protein 75 kDa, mitochondrial precursor [Rattus norvegicus]	pfam00183	https://www.ncbi.nlm.nih.gov/protein/NP_001034090.1?report=genbank&log$=protalign&blast_rank=1&RID=M70PN89E016
TRINITY_DN142187_c5_g7_i29	RA12H	RA1H	-9.90556	1.1589	6.14111e-08	2.32777e-05	PREDICTED: platelet endothelial cell adhesion molecule isoform X1 [Bos indicus]		https://www.ncbi.nlm.nih.gov/protein/XP_019837059.1?report=genbank&log$=protalign&blast_rank=1&RID=KRYBK6DC016
TRINITY_DN140680_c6_g1_i11	RA12H	RA1H	-7.82045	1.22501	6.30598e-08	2.36599e-05	lethal(3)malignant brain tumor-like protein 2 [Rattus norvegicus]	pfam02820	https://www.ncbi.nlm.nih.gov/protein/NP_001028867.1?report=genbank&log$=protalign&blast_rank=2&RID=M55G3V54014
TRINITY_DN140626_c3_g15_i14	RA12H	RA1H	-9.57835	0.861979	6.53995e-08	2.44138e-05	cancer susceptibility candidate 3 [Rattus norvegicus]	pfam09405	https://www.ncbi.nlm.nih.gov/protein/EDM05958.1?report=genbank&log$=protalign&blast_rank=1&RID=KSCFKV5R016
TRINITY_DN140441_c0_g8_i4	RA12H	RA1H	-9.33003	0.623598	6.92347e-08	2.57157e-05	SID1 transmembrane family member 2 [Rattus norvegicus]	pfam13965	https://www.ncbi.nlm.nih.gov/protein/NP_001101612.1?report=genbank&log$=protalign&blast_rank=4&RID=M1YM9U6Y014
TRINITY_DN139820_c0_g4_i12	RA12H	RA1H	-9.61673	0.898838	7.19749e-08	2.64213e-05	leukocyte receptor cluster member 8 [Rattus norvegicus]		https://www.ncbi.nlm.nih.gov/protein/NP_001032879.2?report=genbank&log$=protalign&blast_rank=18&RID=KS4U55NZ014
TRINITY_DN138460_c1_g7_i3	RA12H	RA1H	-9.30956	0.603366	7.52502e-08	2.72681e-05	small nuclear ribonucleoprotein polypeptide A', isoform CRA_c [Mus musculus]	pfam14580	https://www.ncbi.nlm.nih.gov/protein/EDL07232.1?report=genbank&log$=protalign&blast_rank=12&RID=M1ZEPM25016
TRINITY_DN139001_c1_g5_i7	RA12H	RA1H	-9.49877	0.786872	7.59969e-08	2.72681e-05	PCI domain-containing protein 2 [Rattus norvegicus]		https://www.ncbi.nlm.nih.gov/protein/NP_001162615.1?report=genbank&log$=protalign&blast_rank=2&RID=M1XFSU1G016
TRINITY_DN141502_c4_g11_i13	RA12H	RA1H	-9.34367	0.639057	7.58943e-08	2.72681e-05	PREDICTED: U2 snRNP-associated SURP motif-containing protein isoform X4 [Rattus norvegicus]		https://www.ncbi.nlm.nih.gov/protein/XP_017451609.1?report=genbank&log$=protalign&blast_rank=2&RID=M1W3ZRNV014
TRINITY_DN140924_c0_g2_i16	RA12H	RA1H	-9.30979	0.605651	7.73319e-08	2.73489e-05	G protein-coupled receptor kinase interactor 1, isoform CRA_a [Rattus norvegicus]	pfam12205, pfam16559, pfam12796, pfam03154, pfam01412	https://www.ncbi.nlm.nih.gov/protein/EDM05285.1?report=genbank&log$=protalign&blast_rank=3&RID=M1Z1K38P016
TRINITY_DN137480_c0_g1_i4	RA12H	RA1H	-9.39877	0.682974	7.70652e-08	2.73489e-05	probable ATP-dependent RNA helicase DHX58 [Rattus norvegicus]	pfam15895, pfam11648, pfam18119	https://www.ncbi.nlm.nih.gov/protein/NP_001092258.1?report=genbank&log$=protalign&blast_rank=1&RID=M70ESJXV016
TRINITY_DN140426_c2_g9_i16	RA12H	RA1H	-9.63523	0.91683	7.71337e-08	2.73489e-05	PREDICTED: putative Polycomb group protein ASXL1 isoform X2 [Rattus norvegicus]		https://www.ncbi.nlm.nih.gov/protein/XP_008773815.1?report=genbank&log$=protalign&blast_rank=1&RID=KS4B7Y1U014
TRINITY_DN138385_c1_g3_i17	RA12H	RA1H	-9.37988	0.673778	7.91171e-08	2.7847e-05	PREDICTED: vacuolar protein sorting-associated protein 4A isoform X1 [Rattus norvegicus]	pfam00004, pfam04212	https://www.ncbi.nlm.nih.gov/protein/XP_006255622.2?report=genbank&log$=protalign&blast_rank=46&RID=KWVPW83M014
TRINITY_DN139726_c2_g6_i20	RA12H	RA1H	-9.41093	0.693754	8.06299e-08	2.82449e-05	isocitrate dehydrogenase 3 (NAD), gamma, isoform CRA_d [Rattus norvegicus]	pfam00180	https://www.ncbi.nlm.nih.gov/protein/EDL85020.1?report=genbank&log$=protalign&blast_rank=14&RID=M704MA1N014
TRINITY_DN141875_c7_g9_i7	RA12H	RA1H	-6.75713	3.51013	8.85737e-08	3.01698e-05	GPI transamidase component PIG-S [Rattus norvegicus]	pfam10510	https://www.ncbi.nlm.nih.gov/protein/NP_001006602.1?report=genbank&log$=protalign&blast_rank=1&RID=M57ET3E2016
TRINITY_DN138961_c2_g7_i4	RA12H	RA1H	-9.83647	1.09218	9.08493e-08	3.06623e-05	procollagen galactosyltransferase 1 precursor [Rattus norvegicus]	pfam01755	https://www.ncbi.nlm.nih.gov/protein/NP_001099537.1?report=genbank&log$=protalign&blast_rank=1&RID=KS039UDK016
TRINITY_DN131820_c0_g1_i1	RA12H	RA1H	-9.37211	0.656953	9.21065e-08	3.09453e-05	phosphatidylinositol N-acetylglucosaminyltransferase subunit C [Rattus norvegicus]	pfam06432	https://www.ncbi.nlm.nih.gov/protein/NP_001012207.1?report=genbank&log$=protalign&blast_rank=1&RID=M6ZMN51W014
TRINITY_DN138747_c2_g2_i4	RA12H	RA1H	-9.22509	0.524173	1.009e-07	3.35942e-05	procollagen-lysine, 2-oxoglutarate 5-dioxygenase 3 [Rattus norvegicus]		https://www.ncbi.nlm.nih.gov/protein/CAD23628.1?report=genbank&log$=protalign&blast_rank=1&RID=M21N34P4016
TRINITY_DN140812_c2_g9_i4	RA12H	RA1H	-9.19009	0.492867	1.0203e-07	3.36672e-05	glycosylphosphatidylinositol anchor attachment 1 protein [Rattus norvegicus]	pfam04114	https://www.ncbi.nlm.nih.gov/protein/NP_001004240.1?report=genbank&log$=protalign&blast_rank=32&RID=M2F6CET9016
TRINITY_DN140321_c9_g2_i1	RA12H	RA1H	-9.66439	0.929395	1.04508e-07	3.43316e-05	hypothetical protein I79_007740 [Cricetulus griseus]		https://www.ncbi.nlm.nih.gov/protein/EGW04734.1?report=genbank&log$=protalign&blast_rank=1&RID=KS40XAEB014
TRINITY_DN60704_c0_g3_i1	RA12H	RA1H	-9.21525	0.517202	1.05044e-07	3.43549e-05	No significant similarity
TRINITY_DN138820_c0_g15_i5	RA12H	RA1H	-3.8524	6.71465	1.14222e-07	3.68671e-05	No significant similarity
TRINITY_DN137596_c0_g2_i1	RA12H	RA1H	-7.83586	1.21255	1.15165e-07	3.70101e-05	PREDICTED: inosine-5'-monophosphate dehydrogenase 1 isoform X6 [Rattus norvegicus]	pfam00478	https://www.ncbi.nlm.nih.gov/protein/XP_006236272.2?report=genbank&log$=protalign&blast_rank=4&RID=M55CCG29014
TRINITY_DN141491_c5_g8_i3	RA12H	RA1H	-9.16869	0.470283	1.17288e-07	3.75291e-05	Phosphoglycerate dehydrogenase like 1 [Rattus norvegicus]	pfam00627	https://www.ncbi.nlm.nih.gov/protein/AAI05843.1?report=genbank&log$=protalign&blast_rank=1&RID=M2GJHSY501R
TRINITY_DN141109_c6_g3_i9	RA12H	RA1H	-3.02833	6.22512	1.19062e-07	3.79325e-05	LOW QUALITY PROTEIN: interferon-activable protein 203-like [Rattus rattus]	pfam02760, pfam17061	https://www.ncbi.nlm.nih.gov/protein/XP_032771351.1?report=genbank&log$=protalign&blast_rank=1&RID=M5KXVTTP016
TRINITY_DN139289_c1_g1_i3	RA12H	RA1H	-10.5208	1.75001	1.21595e-07	3.84253e-05	Cfh protein [Rattus norvegicus]	pfam00084	https://www.ncbi.nlm.nih.gov/protein/AAH83174.1?report=genbank&log$=protalign&blast_rank=2&RID=KJZRA09Y014
TRINITY_DN137060_c5_g3_i2	RA12H	RA1H	-9.20717	0.504543	1.21648e-07	3.84253e-05	PREDICTED: killer cell lectin-like receptor subfamily G member 1 isoform X1 [Rattus norvegicus]		https://www.ncbi.nlm.nih.gov/protein/XP_006237375.1?report=genbank&log$=protalign&blast_rank=2&RID=M2ES8PZ201R
TRINITY_DN137427_c0_g6_i16	RA12H	RA1H	-9.16933	0.470176	1.23229e-07	3.87589e-05	PREDICTED: protein GPR108 isoform X2 [Rattus norvegicus]	pfam06814	https://www.ncbi.nlm.nih.gov/protein/XP_006244348.1?report=genbank&log$=protalign&blast_rank=1&RID=M2GBW9ZW01R
TRINITY_DN140679_c5_g3_i6	RA12H	RA1H	-10.1652	1.40595	1.25578e-07	3.90196e-05	PREDICTED: uncharacterized protein LOC108350772 isoform X2 [Rattus norvegicus]		https://www.ncbi.nlm.nih.gov/protein/XP_017448542.1?report=genbank&log$=protalign&blast_rank=1&RID=KNDSFXRE014
TRINITY_DN142792_c5_g12_i25	RA12H	RA1H	-9.67683	0.940533	1.25641e-07	3.90196e-05	transient receptor potential cation channel subfamily M member 2 [Rattus norvegicus]		https://www.ncbi.nlm.nih.gov/protein/NP_001011559.1?report=genbank&log$=protalign&blast_rank=1&RID=KS3W0HFH016
TRINITY_DN137692_c1_g3_i12	RA12H	RA1H	-9.1195	0.427987	1.30131e-07	3.95823e-05	PREDICTED: RING finger and transmembrane domain-containing protein 1 isoform X1 [Rattus norvegicus]	pfam13639	https://www.ncbi.nlm.nih.gov/protein/XP_003750947.1?report=genbank&log$=protalign&blast_rank=1&RID=M2HH0FJV014
TRINITY_DN141502_c4_g11_i22	RA12H	RA1H	-9.12925	0.435309	1.28409e-07	3.95823e-05	PREDICTED: U2 snRNP-associated SURP motif-containing protein isoform X4 [Rattus norvegicus]		https://www.ncbi.nlm.nih.gov/protein/XP_017451609.1?report=genbank&log$=protalign&blast_rank=1&RID=M2H0MW3S014
TRINITY_DN141216_c1_g15_i8	RA12H	RA1H	-9.18788	0.495954	1.4325e-07	4.3217e-05	heparan-alpha-glucosaminide N-acetyltransferase [Rattus rattus]	pfam16401	https://www.ncbi.nlm.nih.gov/protein/XP_032774818.1?report=genbank&log$=protalign&blast_rank=2&RID=M2FG8VPC014
TRINITY_DN141488_c0_g3_i9	RA12H	RA1H	-9.08822	0.396375	1.51735e-07	4.55907e-05	SH2-B PH domain containing signaling mediator 1, isoform CRA_b [Rattus norvegicus]	pfam00017	https://www.ncbi.nlm.nih.gov/protein/EDM17459.1?report=genbank&log$=protalign&blast_rank=1&RID=M2J1WC1W014
TRINITY_DN137342_c2_g4_i3	RA12H	RA1H	-9.99036	1.23786	1.53083e-07	4.56249e-05	PREDICTED: formin-like protein 2 isoform X2 [Rattus norvegicus]	pfam02181	https://www.ncbi.nlm.nih.gov/protein/XP_017447638.1?report=genbank&log$=protalign&blast_rank=2&RID=KNPA197F016
TRINITY_DN140746_c0_g1_i1	RA12H	RA1H	-9.2561	0.547529	1.5269e-07	4.56249e-05	No significant similarity
TRINITY_DN142723_c3_g15_i6	RA12H	RA1H	-9.89587	1.14751	1.56559e-07	4.64026e-05	three-prime repair exonuclease 1 [Rattus rattus]		https://www.ncbi.nlm.nih.gov/protein/XP_032766590.1?report=genbank&log$=protalign&blast_rank=1&RID=KRYH0APM01R
TRINITY_DN139776_c3_g29_i4	RA12H	RA1H	-10.1589	1.39956	1.58903e-07	4.67935e-05	CD166 antigen precursor [Rattus norvegicus]		https://www.ncbi.nlm.nih.gov/protein/NP_113941.1?report=genbank&log$=protalign&blast_rank=17&RID=KNDYN6MT016
TRINITY_DN136978_c0_g1_i4	RA12H	RA1H	-9.19883	0.49449	1.62664e-07	4.77108e-05	PREDICTED: fatty acid hydroxylase domain-containing protein 2 [Rattus norvegicus]		https://www.ncbi.nlm.nih.gov/protein/XP_017453123.1?report=genbank&log$=protalign&blast_rank=2&RID=M2EYWYBP016
TRINITY_DN140535_c0_g3_i6	RA12H	RA1H	-9.46276	0.756402	1.74927e-07	5.11049e-05	epsin-1 [Rattus norvegicus]	pfam01417	https://www.ncbi.nlm.nih.gov/protein/NP_476477.1?report=genbank&log$=protalign&blast_rank=9&RID=M1XM4G5S014
TRINITY_DN139327_c2_g6_i6	RA12H	RA1H	-9.32754	0.612377	1.76297e-07	5.13023e-05	Arginyl aminopeptidase (aminopeptidase B) [Rattus norvegicus]	pfam09127	https://www.ncbi.nlm.nih.gov/protein/AAH61718.1?report=genbank&log$=protalign&blast_rank=2&RID=M1YWNH1F014
TRINITY_DN140460_c10_g6_i14	RA12H	RA1H	-9.0453	0.360131	1.89572e-07	5.45216e-05	PREDICTED: la-related protein 1 isoform X2 [Rattus norvegicus]	pfam05383	https://www.ncbi.nlm.nih.gov/protein/XP_006220740.1?report=genbank&log$=protalign&blast_rank=1&RID=M2K41XR5014
TRINITY_DN141999_c1_g1_i16	RA12H	RA1H	-9.04787	0.359289	1.93035e-07	5.50888e-05	PREDICTED: syntaxin-binding protein 2 isoform X1 [Rattus norvegicus]	pfam00995	https://www.ncbi.nlm.nih.gov/protein/XP_006248845.1?report=genbank&log$=protalign&blast_rank=1&RID=M2JZ1R6N014
TRINITY_DN142045_c0_g8_i12	RA12H	RA1H	-9.03632	0.348455	2.06701e-07	5.83132e-05	PREDICTED: phosphatidylcholine translocator ABCB4 isoform X4 [Rattus norvegicus]	pfam00664, pfam00005	https://www.ncbi.nlm.nih.gov/protein/XP_006236062.1?report=genbank&log$=protalign&blast_rank=1&RID=M2K874Y4014
TRINITY_DN137696_c2_g1_i2	RA12H	RA1H	-3.39556	5.86664	2.16789e-07	6.0696e-05	CD48 antigen precursor [Rattus norvegicus]		https://www.ncbi.nlm.nih.gov/protein/NP_620803.1?report=genbank&log$=protalign&blast_rank=1&RID=M5K93UG8014
TRINITY_DN141566_c11_g1_i15	RA12H	RA1H	-6.5721	1.95929	2.36581e-07	6.57393e-05	PREDICTED: transcription factor 7 isoform X1 [Rattus norvegicus]	pfam03154, pfam08347, pfam00505	https://www.ncbi.nlm.nih.gov/protein/XP_017453118.1?report=genbank&log$=protalign&blast_rank=1&RID=M5G3E40R01R
TRINITY_DN137939_c1_g1_i5	RA12H	RA1H	-9.69485	0.955637	2.35832e-07	6.57393e-05	No significant similarity
TRINITY_DN142691_c4_g1_i8	RA12H	RA1H	-9.33893	0.641085	2.37879e-07	6.58525e-05	histone-lysine N-methyltransferase EHMT2 [Rattus norvegicus]		https://www.ncbi.nlm.nih.gov/protein/NP_997628.1?report=genbank&log$=protalign&blast_rank=4&RID=M1YG52WG014
TRINITY_DN142794_c0_g12_i4	RA12H	RA1H	-9.12129	0.421205	2.43608e-07	6.71869e-05	general transcription factor 3C polypeptide 1 [Rattus norvegicus]		https://www.ncbi.nlm.nih.gov/protein/NP_598225.2?report=genbank&log$=protalign&blast_rank=3&RID=M2H8ZJBK016
TRINITY_DN142688_c4_g15_i7	RA12H	RA1H	-9.01032	0.323635	2.55339e-07	6.96426e-05	PREDICTED: EMI domain-containing protein 1 isoform X2 [Rattus norvegicus]	pfam07546	https://www.ncbi.nlm.nih.gov/protein/XP_008768590.1?report=genbank&log$=protalign&blast_rank=1&RID=M2KFK2ZS014
TRINITY_DN136901_c0_g6_i3	RA12H	RA1H	-4.40429	3.8942	2.70163e-07	7.31459e-05	Tcrg-C protein [Mus musculus]		https://www.ncbi.nlm.nih.gov/protein/AAH03826.1?report=genbank&log$=protalign&blast_rank=1&RID=M5JNVYEH01R
TRINITY_DN136689_c0_g5_i3	RA12H	RA1H	-3.06163	5.49135	2.81098e-07	7.58287e-05	serpin B9 [Rattus norvegicus]	pfam00079	https://www.ncbi.nlm.nih.gov/protein/NP_001007733.1?report=genbank&log$=protalign&blast_rank=2&RID=M5KUED15014
TRINITY_DN140931_c5_g2_i11	RA12H	RA1H	-10.2211	1.45878	2.85094e-07	7.66271e-05	catenin beta-1 [Mus musculus]		https://www.ncbi.nlm.nih.gov/protein/NP_001159374.1?report=genbank&log$=protalign&blast_rank=10&RID=KK3MVPN601R
TRINITY_DN139340_c6_g2_i1	RA12H	RA1H	-9.11418	0.41315	3.1069e-07	8.29038e-05	tetraspanin-4 [Rattus norvegicus]	pfam00335	https://www.ncbi.nlm.nih.gov/protein/NP_001013088.1?report=genbank&log$=protalign&blast_rank=100&RID=M2HNAS2J014
TRINITY_DN141527_c1_g8_i4	RA12H	RA1H	-9.04941	0.355188	3.12283e-07	8.30291e-05	No significant similarity
TRINITY_DN141557_c6_g3_i2	RA12H	RA1H	-8.9671	0.289021	3.17177e-07	8.40281e-05	No significant similarity
TRINITY_DN135146_c0_g1_i5	RA12H	RA1H	-9.08202	0.401287	3.26439e-07	8.61729e-05	PREDICTED: claudin domain-containing protein 1 isoform X2 [Rattus norvegicus]	pfam13903	https://www.ncbi.nlm.nih.gov/protein/XP_006248268.1?report=genbank&log$=protalign&blast_rank=1&RID=M2J9RZK6014
TRINITY_DN139073_c2_g3_i12	RA12H	RA1H	-5.72803	2.51596	3.29237e-07	8.66023e-05	upstream stimulatory factor 2 [Mus musculus]	pfam00010	https://www.ncbi.nlm.nih.gov/protein/NP_035810.1?report=genbank&log$=protalign&blast_rank=2&RID=M5HXTDSW01R
TRINITY_DN136899_c0_g3_i2	RA12H	RA1H	-9.21867	0.508732	3.36123e-07	8.80999e-05	zinc finger protein 653 [Rattus norvegicus]		https://www.ncbi.nlm.nih.gov/protein/NP_001100277.1?report=genbank&log$=protalign&blast_rank=5&RID=M22680YW014
TRINITY_DN139895_c11_g7_i5	RA12H	RA1H	-7.41153	0.831615	3.42159e-07	8.93653e-05	nucleolysin TIAR isoform X8 [Ornithorhynchus anatinus]	pfam00076	https://www.ncbi.nlm.nih.gov/protein/XP_028937220.1?report=genbank&log$=protalign&blast_rank=2&RID=M56BX5Z6014
TRINITY_DN136159_c0_g3_i1	RA12H	RA1H	-10.0309	1.27534	3.50229e-07	9.05135e-05	kelch domain-containing protein 10 [Rattus norvegicus]		https://www.ncbi.nlm.nih.gov/protein/NP_001017456.1?report=genbank&log$=protalign&blast_rank=3&RID=KNNWNM2E014
TRINITY_DN140230_c9_g7_i17	RA12H	RA1H	-9.43394	0.731776	3.59366e-07	9.25512e-05	DNA replication licensing factor MCM6 [Rattus norvegicus]	pfam00493, pfam17207, pfam14551	https://www.ncbi.nlm.nih.gov/protein/NP_058983.1?report=genbank&log$=protalign&blast_rank=1&RID=M6ZYWMZ1016
TRINITY_DN138160_c3_g1_i11	RA12H	RA1H	-9.60612	0.870615	3.63917e-07	9.30932e-05	transmembrane protein 50B [Rattus norvegicus]	pfam05255	https://www.ncbi.nlm.nih.gov/protein/NP_001020185.1?report=genbank&log$=protalign&blast_rank=2&RID=KSC6K9C3016
TRINITY_DN138250_c3_g2_i2	RA12H	RA1H	-7.57603	0.983898	3.82227e-07	9.74204e-05	zinc finger protein-like 1 [Rattus norvegicus]		https://www.ncbi.nlm.nih.gov/protein/NP_001273865.1?report=genbank&log$=protalign&blast_rank=3&RID=M55MBFKW016
TRINITY_DN138767_c0_g5_i3	RA12H	RA1H	-9.37005	0.648361	4.06864e-07	0.000102989	PREDICTED: Golgi integral membrane protein 4 isoform X2 [Rattus norvegicus]		https://www.ncbi.nlm.nih.gov/protein/XP_006232562.1?report=genbank&log$=protalign&blast_rank=3&RID=M70ZRNDD016
TRINITY_DN139979_c9_g4_i21	RA12H	RA1H	-9.00486	0.329449	4.09442e-07	0.000103288	PREDICTED: interleukin-6 receptor subunit alpha isoform X1 [Rattus norvegicus]		https://www.ncbi.nlm.nih.gov/protein/XP_008759349.1?report=genbank&log$=protalign&blast_rank=1&RID=M2KRFD8T014
TRINITY_DN137591_c0_g3_i2	RA12H	RA1H	-9.1742	0.466519	4.31009e-07	0.000107992	PREDICTED: signal-induced proliferation-associated protein 1 isoform X1 [Rattus norvegicus]	pfam02145	https://www.ncbi.nlm.nih.gov/protein/XP_006230911.1?report=genbank&log$=protalign&blast_rank=2&RID=M2G4V50H01R
TRINITY_DN140899_c0_g17_i1	RA12H	RA1H	-9.20921	0.49882	4.30504e-07	0.000107992	rCG46329 [Rattus norvegicus]		https://www.ncbi.nlm.nih.gov/protein/EDM09759.1?report=genbank&log$=protalign&blast_rank=1&RID=M2EJBWNE016
TRINITY_DN141457_c0_g2_i14	RA12H	RA1H	-7.30731	0.724859	4.32992e-07	0.000108122	scm-like with four MBT domains protein 1 [Rattus norvegicus]	pfam12140, pfam02820	https://www.ncbi.nlm.nih.gov/protein/NP_113835.2?report=genbank&log$=protalign&blast_rank=1&RID=M56HD9FS016
TRINITY_DN136917_c1_g3_i3	RA12H	RA1H	-8.97239	0.298987	4.49531e-07	0.000111874	rab proteins geranylgeranyltransferase component A 1 [Rattus norvegicus]		https://www.ncbi.nlm.nih.gov/protein/NP_058763.1?report=genbank&log$=protalign&blast_rank=5&RID=M2M1N8E2014
TRINITY_DN140016_c1_g13_i13	RA12H	RA1H	-9.26975	0.578687	4.72204e-07	0.000116731	PREDICTED: homeobox protein Meis3 isoform X1 [Rattus norvegicus]	pfam16493, pfam05920	https://www.ncbi.nlm.nih.gov/protein/XP_006228409.1?report=genbank&log$=protalign&blast_rank=1&RID=M20GDUVJ014
TRINITY_DN142196_c1_g4_i4	RA12H	RA1H	-9.27971	0.56374	4.79501e-07	0.000117649	PREDICTED: acetylcholine receptor subunit epsilon isoform X3 [Rattus norvegicus]	pfam17688, pfam02932, pfam02931	https://www.ncbi.nlm.nih.gov/protein/XP_017452662.1?report=genbank&log$=protalign&blast_rank=1&RID=M203AVX2014
TRINITY_DN142398_c1_g7_i4	RA12H	RA1H	-8.97767	0.304821	5.11583e-07	0.000123572	PREDICTED: protein LAP2 isoform X6 [Rattus norvegicus]	pfam00595	https://www.ncbi.nlm.nih.gov/protein/XP_017446673.1?report=genbank&log$=protalign&blast_rank=1&RID=M2KWTA6S014
TRINITY_DN142974_c2_g14_i6	RA12H	RA1H	-5.06692	3.20664	5.3497e-07	0.000128801	Dock8 protein [Rattus norvegicus]	pfam06920	https://www.ncbi.nlm.nih.gov/protein/AAH99233.1?report=genbank&log$=protalign&blast_rank=1&RID=M5JAW7AW014
TRINITY_DN136452_c1_g2_i2	RA12H	RA1H	-9.07927	0.378406	5.60915e-07	0.00013374	PREDICTED: secretory carrier-associated membrane protein 4 isoform X1 [Rattus norvegicus]	pfam04144	https://www.ncbi.nlm.nih.gov/protein/XP_006241061.1?report=genbank&log$=protalign&blast_rank=5&RID=M2JHVHTY014
TRINITY_DN140052_c2_g1_i15	RA12H	RA1H	-9.50739	0.776141	5.6361e-07	0.000133951	transmembrane channel-like protein 8 [Rattus norvegicus]		https://www.ncbi.nlm.nih.gov/protein/NP_001119773.1?report=genbank&log$=protalign&blast_rank=1&RID=KSDN5ZNX014
TRINITY_DN140729_c3_g6_i15	RA12H	RA1H	-9.30077	0.582429	6.12306e-07	0.000144134	PREDICTED: TRAF3-interacting JNK-activating modulator isoform X2 [Rattus norvegicus]	pfam01576	https://www.ncbi.nlm.nih.gov/protein/XP_008768088.1?report=genbank&log$=protalign&blast_rank=1&RID=M1ZNGJ8S014
TRINITY_DN140783_c0_g5_i16	RA12H	RA1H	-6.5139	2.86681	6.251e-07	0.000145889	methylenetetrahydrofolate dehydrogenase (NADP+ dependent), methenyltetrahydrofolate cyclohydrolase, formyltetrahydrofolate synthase, isoform CRA_b [Rattus norvegicus]	pfam01268, pfam02882	https://www.ncbi.nlm.nih.gov/protein/EDM03656.1?report=genbank&log$=protalign&blast_rank=1&RID=M5GHAMTX014
TRINITY_DN141218_c5_g5_i1	RA12H	RA1H	-9.05005	0.35147	6.25685e-07	0.000145889	rCG49664 [Rattus norvegicus]		https://www.ncbi.nlm.nih.gov/protein/EDL90564.1?report=genbank&log$=protalign&blast_rank=1&RID=M2JP0S28014
TRINITY_DN141020_c3_g4_i1	RA12H	RA1H	-9.25012	0.535144	6.50202e-07	0.000150184	GT22 [Rattus rattus]		https://www.ncbi.nlm.nih.gov/protein/CAA32482.1?report=genbank&log$=protalign&blast_rank=1&RID=M215ZW7S016
TRINITY_DN141139_c5_g1_i26	RA12H	RA1H	-9.10325	0.399398	6.57406e-07	0.000151375	DNA repair protein complementing XP-C cells [Rattus norvegicus]	pfam03835	https://www.ncbi.nlm.nih.gov/protein/NP_001101344.1?report=genbank&log$=protalign&blast_rank=1&RID=M2HU9DJ3014
TRINITY_DN137492_c0_g1_i10	RA12H	RA1H	-8.8851	0.213955	6.7457e-07	0.000154845	TRAF-type zinc finger domain-containing protein 1 [Rattus norvegicus]		https://www.ncbi.nlm.nih.gov/protein/NP_446212.2?report=genbank&log$=protalign&blast_rank=1&RID=M30HGGT8014
TRINITY_DN142995_c1_g9_i8	RA12H	RA1H	-7.4834	0.940523	7.10132e-07	0.000161504	eIF-2-alpha kinase activator GCN1 [Rattus norvegicus]		https://www.ncbi.nlm.nih.gov/protein/NP_001162135.1?report=genbank&log$=protalign&blast_rank=72&RID=M564SECS016
TRINITY_DN139435_c3_g4_i4	RA12H	RA1H	-9.12376	0.417599	7.69405e-07	0.000173914	tripeptidyl-peptidase 1 precursor [Rattus norvegicus]		https://www.ncbi.nlm.nih.gov/protein/NP_112647.1?report=genbank&log$=protalign&blast_rank=2&RID=M2H52P9T014
TRINITY_DN143016_c2_g5_i3	RA12H	RA1H	-9.34123	0.619192	7.98333e-07	0.000179902	vacuolar protein sorting-associated protein 13C isoform X1 [Rattus rattus]	pfam16909	https://www.ncbi.nlm.nih.gov/protein/XP_032766452.1?report=genbank&log$=protalign&blast_rank=1&RID=M1Y9108H014
TRINITY_DN141217_c6_g1_i4	RA12H	RA1H	-8.95446	0.285989	8.12471e-07	0.00018173	PREDICTED: DENN domain-containing protein 4B isoform X1 [Rattus norvegicus]	pfam0214, pfam03455, pfam03456	https://www.ncbi.nlm.nih.gov/protein/XP_008759470.1?report=genbank&log$=protalign&blast_rank=1&RID=M2MM9CHZ014
TRINITY_DN141854_c9_g1_i10	RA12H	RA1H	-8.83038	0.16167	8.24598e-07	0.000183031	GIMAP1 [Rattus norvegicus]	pfam04548	https://www.ncbi.nlm.nih.gov/protein/ABB03708.1?report=genbank&log$=protalign&blast_rank=1&RID=M45JH6BB016
TRINITY_DN137182_c0_g2_i2	RA12H	RA1H	-9.22498	0.510842	8.22221e-07	0.000183031	killer cell lectin-like receptor subfamily E member 1 [Rattus norvegicus]		https://www.ncbi.nlm.nih.gov/protein/NP_852037.1?report=genbank&log$=protalign&blast_rank=2&RID=M21V5RCN014
TRINITY_DN142673_c9_g17_i29	RA12H	RA1H	-8.8943	0.213681	8.27954e-07	0.000183226	No significant similarity
TRINITY_DN142142_c2_g23_i13	RA12H	RA1H	-8.81624	0.149688	8.69027e-07	0.000190039	proline and serine-rich protein 1 [Rattus norvegicus]	pfam03154, pfam14771	https://www.ncbi.nlm.nih.gov/protein/NP_001101146.1?report=genbank&log$=protalign&blast_rank=1&RID=M45PWE24016
TRINITY_DN140627_c1_g6_i2	RA12H	RA1H	-3.06351	4.65652	8.6817e-07	0.000190039	tyrosine-protein kinase HCK [Rattus norvegicus]	pfam07714, pfam00017, pfam00018	https://www.ncbi.nlm.nih.gov/protein/NP_037317.2?report=genbank&log$=protalign&blast_rank=5&RID=M5KNS159014
TRINITY_DN140698_c10_g7_i3	RA12H	RA1H	-9.41033	0.683631	8.74459e-07	0.000190346	mCG1036081, partial [Mus musculus]		https://www.ncbi.nlm.nih.gov/protein/EDL11290.1?report=genbank&log$=protalign&blast_rank=1&RID=KWV4WNBN01R
TRINITY_DN141455_c2_g6_i3	RA12H	RA1H	-7.05795	2.09803	8.92419e-07	0.000193206	PREDICTED: integrator complex subunit 3 isoform X1 [Rattus norvegicus]		https://www.ncbi.nlm.nih.gov/protein/XP_017446796.1?report=genbank&log$=protalign&blast_rank=2&RID=M56WMSYR014
TRINITY_DN138147_c7_g5_i3	RA12H	RA1H	-8.86281	0.197584	8.98831e-07	0.000193206	PREDICTED: TATA-binding protein-associated factor 2N-like [Rattus norvegicus]		https://www.ncbi.nlm.nih.gov/protein/XP_008772036.1?report=genbank&log$=protalign&blast_rank=11&RID=M30W9K7R01R
TRINITY_DN138221_c1_g2_i3	RA12H	RA1H	-5.99356	2.01804	9.2878e-07	0.00019841	p47 phox [Rattus norvegicus]	pfam16621, pfam08944, pfam14604	https://www.ncbi.nlm.nih.gov/protein/AAK31797.1?report=genbank&log$=protalign&blast_rank=1&RID=M5HS6EYE014
TRINITY_DN138845_c2_g13_i27	RA12H	RA1H	-9.1746	0.463594	9.50617e-07	0.00020249	F-box/WD repeat-containing protein 4 [Rattus norvegicus]		https://www.ncbi.nlm.nih.gov/protein/NP_001101070.1?report=genbank&log$=protalign&blast_rank=11&RID=M2FYMGUS01R
TRINITY_DN142577_c6_g3_i5	RA12H	RA1H	-8.96835	0.276131	9.70703e-07	0.000205583	origin recognition complex subunit 2 [Rattus norvegicus]	pfam04084	https://www.ncbi.nlm.nih.gov/protein/NP_001012003.1?report=genbank&log$=protalign&blast_rank=3&RID=M2M9N15J014
TRINITY_DN142997_c2_g2_i16	RA12H	RA1H	-8.90896	0.24275	1.04598e-06	0.000218398	TRAF-interacting protein with FHA domain-containing protein B [Rattus norvegicus]		https://www.ncbi.nlm.nih.gov/protein/NP_001020200.1?report=genbank&log$=protalign&blast_rank=3&RID=M3007U03014
TRINITY_DN139361_c4_g2_i4	RA12H	RA1H	-8.93607	0.247586	1.08576e-06	0.000224171	L-aminoadipate-semialdehyde dehydrogenase-phosphopantetheinyl transferase [Rattus norvegicus]		https://www.ncbi.nlm.nih.gov/protein/NP_001100268.2?report=genbank&log$=protalign&blast_rank=2&RID=M2ZG5VUP016
TRINITY_DN142839_c5_g18_i1	RA12H	RA1H	-8.9527	0.261757	1.08454e-06	0.000224171	No significant similarity
TRINITY_DN136061_c0_g2_i8	RA12H	RA1H	-8.80591	0.145829	1.13883e-06	0.000234472	PREDICTED: dnaJ homolog subfamily B member 2 isoform X2 [Rattus norvegicus]	pfam00226	https://www.ncbi.nlm.nih.gov/protein/XP_006245342.1?report=genbank&log$=protalign&blast_rank=7&RID=M462X2SH014
TRINITY_DN139416_c7_g4_i1	RA12H	RA1H	-7.09077	1.3136	1.19478e-06	0.000243953	deoxyguanosine kinase, mitochondrial [Rattus norvegicus]	pfam01712	https://www.ncbi.nlm.nih.gov/protein/NP_001100072.1?report=genbank&log$=protalign&blast_rank=4&RID=M56T8TEN014
TRINITY_DN141992_c6_g1_i1	RA12H	RA1H	-8.90183	0.237291	1.19321e-06	0.000243953	DENN domain-containing protein 5A [Rattus norvegicus]	pfam02759	https://www.ncbi.nlm.nih.gov/protein/NP_001101016.2?report=genbank&log$=protalign&blast_rank=34&RID=M307BXPZ014
TRINITY_DN142536_c0_g3_i2	RA12H	RA1H	-6.88243	0.348345	1.22828e-06	0.000248052	tumor necrosis factor alpha-induced protein 2 [Rattus norvegicus]	pfam06046	https://www.ncbi.nlm.nih.gov/protein/NP_001131105.1?report=genbank&log$=protalign&blast_rank=1&RID=M57492ZB014
TRINITY_DN139378_c1_g5_i2	RA12H	RA1H	-2.88687	5.88187	1.33454e-06	0.00026653	protein tyrosine phosphatase, non-receptor type 6, isoform CRA_b [Rattus norvegicus]	pfam00102, pfam00017	https://www.ncbi.nlm.nih.gov/protein/EDM01945.1?report=genbank&log$=protalign&blast_rank=1&RID=M5M2VC7Y014
TRINITY_DN140621_c9_g6_i9	RA12H	RA1H	-3.42128	4.22144	1.35717e-06	0.00026829	N-myc (and STAT) interactor, isoform CRA_a [Rattus norvegicus]	pfam07334, pfam07292	https://www.ncbi.nlm.nih.gov/protein/EDM00444.1?report=genbank&log$=protalign&blast_rank=1&RID=M5K4PHCZ014
TRINITY_DN140993_c1_g1_i11	RA12H	RA1H	-9.14278	0.432798	1.35753e-06	0.00026829	acylglycerol kinase, mitochondrial [Rattus norvegicus]		https://www.ncbi.nlm.nih.gov/protein/NP_001120969.1?report=genbank&log$=protalign&blast_rank=2&RID=M2GRYC6Z01R
TRINITY_DN141348_c8_g12_i10	RA12H	RA1H	-4.08392	4.59116	1.43185e-06	0.000280726	unnamed protein product, partial [Mus musculus]		https://www.ncbi.nlm.nih.gov/protein/BAE28755.1?report=genbank&log$=protalign&blast_rank=1&RID=M5JXP1AJ01R
TRINITY_DN140517_c7_g9_i21	RA12H	RA1H	-8.81411	0.156296	1.44848e-06	0.000283235	PREDICTED: mucosa-associated lymphoid tissue lymphoma translocation protein 1 isoform X3 [Rattus norvegicus]	pfam13895	https://www.ncbi.nlm.nih.gov/protein/XP_006222661.1?report=genbank&log$=protalign&blast_rank=1&RID=M45YEN8E016
TRINITY_DN141070_c7_g4_i23	RA12H	RA1H	-6.47469	2.00372	1.5021e-06	0.000289886	natural cytotoxicity triggering receptor 1 precursor [Rattus norvegicus]		https://www.ncbi.nlm.nih.gov/protein/NP_476547.1?report=genbank&log$=protalign&blast_rank=1&RID=M5GRFTHE014
TRINITY_DN186177_c0_g1_i1	RA12H	RA1H	-8.70523	0.0445788	1.51004e-06	0.000290659	cap-specific mRNA (nucleoside-2'-O-)-methyltransferase 1 [Rattus norvegicus]		https://www.ncbi.nlm.nih.gov/protein/NP_001014053.1?report=genbank&log$=protalign&blast_rank=19&RID=M46YN2HE014
TRINITY_DN142859_c8_g9_i2	RA12H	RA1H	-8.73244	0.079117	1.52318e-06	0.000292426	lysosomal-trafficking regulator [Rattus norvegicus]		https://www.ncbi.nlm.nih.gov/protein/NP_445970.1?report=genbank&log$=protalign&blast_rank=2&RID=M46K4NJ8014
TRINITY_DN140748_c3_g12_i2	RA12H	RA1H	-8.84942	0.190409	1.60614e-06	0.000305758	PREDICTED: CDK2-associated and cullin domain-containing protein 1 isoform X1 [Rattus norvegicus]	pfam00888	https://www.ncbi.nlm.nih.gov/protein/XP_006231740.1?report=genbank&log$=protalign&blast_rank=1&RID=M3116GNA014
TRINITY_DN139928_c3_g8_i14	RA12H	RA1H	-8.70997	0.0469897	1.65457e-06	0.00031358	PREDICTED: protein FAM169B isoform X1 [Rattus norvegicus]		https://www.ncbi.nlm.nih.gov/protein/XP_006223408.1?report=genbank&log$=protalign&blast_rank=2&RID=M46UPXX9016
TRINITY_DN140676_c2_g16_i12	RA12H	RA1H	-8.65786	0.00624713	1.6972e-06	0.000320836	PREDICTED: adenosine 3'-phospho 5'-phosphosulfate transporter 2 isoform X2 [Rattus norvegicus]	pfam08449	https://www.ncbi.nlm.nih.gov/protein/XP_003751712.1?report=genbank&log$=protalign&blast_rank=1&RID=M4X84SKT016
TRINITY_DN138047_c0_g4_i3	RA12H	RA1H	-8.65582	0.000961854	1.76281e-06	0.000330702	lysine-specific demethylase PHF2 [Rattus norvegicus]		https://www.ncbi.nlm.nih.gov/protein/NP_001100812.1?report=genbank&log$=protalign&blast_rank=2&RID=M4XE40S7014
TRINITY_DN142159_c1_g1_i27	RA12H	RA1H	-8.66408	0.00719965	1.81444e-06	0.000338667	single immunoglobulin and toll-interleukin 1 receptor (TIR) domain, isoform CRA_a [Rattus norvegicus]	pfam01582	https://www.ncbi.nlm.nih.gov/protein/EDM11971.1?report=genbank&log$=protalign&blast_rank=1&RID=M4X1EN15014
TRINITY_DN127249_c0_g5_i1	RA12H	RA1H	-8.69147	0.0436737	1.90996e-06	0.000354706	No significant similarity
TRINITY_DN142267_c1_g20_i4	RA12H	RA1H	-8.86607	0.181114	2.05878e-06	0.000379483	la-related protein 4B, partial [Meriones unguiculatus]		https://www.ncbi.nlm.nih.gov/protein/XP_021485069.1?report=genbank&log$=protalign&blast_rank=1&RID=M30P06KP014
TRINITY_DN138865_c3_g6_i2	RA12H	RA1H	-8.61323	-0.0375478	2.11393e-06	0.000388679	PREDICTED: midnolin isoform X5 [Rattus norvegicus]		https://www.ncbi.nlm.nih.gov/protein/XP_008763319.1?report=genbank&log$=protalign&blast_rank=2&RID=M4Y3E53U016
TRINITY_DN139509_c12_g9_i4	RA12H	RA1H	-8.60114	-0.0479324	2.12966e-06	0.000390599	colony stimulating factor 1 (macrophage), isoform CRA_c [Rattus norvegicus]		https://www.ncbi.nlm.nih.gov/protein/EDL81888.1?report=genbank&log$=protalign&blast_rank=7&RID=M4YE24DZ014
TRINITY_DN138109_c6_g1_i10	RA12H	RA1H	-8.91645	0.225862	2.16844e-06	0.000395749	proteasome (prosome, macropain) 26S subunit, non-ATPase, 9, isoform CRA_a [Rattus norvegicus]	pfam18265, pfam02163	https://www.ncbi.nlm.nih.gov/protein/EDM13649.1?report=genbank&log$=protalign&blast_rank=1&RID=M2ZR20F6014
TRINITY_DN140949_c3_g1_i20	RA12H	RA1H	-8.59326	-0.0551727	2.26333e-06	0.000408028	battenin [Rattus norvegicus]	pfam02487	https://www.ncbi.nlm.nih.gov/protein/NP_001006972.1?report=genbank&log$=protalign&blast_rank=1&RID=M4YU63WC014
TRINITY_DN88654_c0_g1_i1	RA12H	RA1H	-3.28823	4.55857	2.43531e-06	0.000434792	resistin-like gamma precursor [Rattus norvegicus]	pfam06954	https://www.ncbi.nlm.nih.gov/protein/NP_853656.1?report=genbank&log$=protalign&blast_rank=2&RID=M5KJBNDC014
TRINITY_DN140655_c8_g6_i17	RA12H	RA1H	-6.35252	1.77732	2.47917e-06	0.000440493	PREDICTED: cytokine-dependent hematopoietic cell linker isoform X4 [Rattus norvegicus]	pfam00017	https://www.ncbi.nlm.nih.gov/protein/XP_006251170.1?report=genbank&log$=protalign&blast_rank=1&RID=M5H4YNE901R
TRINITY_DN136520_c0_g1_i4	RA12H	RA1H	-8.65541	-0.00587481	2.51109e-06	0.000444031	COP9 signalosome complex subunit 7a isoform 2 [Rattus norvegicus]	pfam18392	https://www.ncbi.nlm.nih.gov/protein/NP_001040563.2?report=genbank&log$=protalign&blast_rank=6&RID=M4XH2F9B014
TRINITY_DN139279_c9_g3_i11	RA12H	RA1H	-8.65267	0.011216	2.75118e-06	0.000480735	Mapk1 protein, partial [Mus musculus]		https://www.ncbi.nlm.nih.gov/protein/AAH06708.2?report=genbank&log$=protalign&blast_rank=1&RID=M4XP51KH014
TRINITY_DN140579_c10_g7_i15	RA12H	RA1H	-8.62645	-0.0132767	2.84285e-06	0.000494416	PREDICTED: histone H4 transcription factor [Rattus norvegicus]		https://www.ncbi.nlm.nih.gov/protein/XP_002727096.1?report=genbank&log$=protalign&blast_rank=1&RID=M4XY4XFK016
TRINITY_DN136849_c0_g1_i3	RA12H	RA1H	-8.52269	-0.115884	2.85076e-06	0.000494627	sugar transporter SWEET1 [Rattus norvegicus]	pfam03083	https://www.ncbi.nlm.nih.gov/protein/NP_001099915.1?report=genbank&log$=protalign&blast_rank=1&RID=M4ZF87YJ014
TRINITY_DN138787_c4_g3_i22	RA12H	RA1H	-8.59539	-0.0413941	3.10733e-06	0.000529205	PREDICTED: phosphoribosyl pyrophosphate synthase-associated protein 2 isoform X3 [Rattus norvegicus]	pfam14572	https://www.ncbi.nlm.nih.gov/protein/XP_006246502.1?report=genbank&log$=protalign&blast_rank=1&RID=M4YKWPP6014
TRINITY_DN142957_c2_g8_i8	RA12H	RA1H	-8.84071	0.155625	3.1465e-06	0.000533418	M-phase phosphoprotein 9 [Rattus norvegicus]		https://www.ncbi.nlm.nih.gov/protein/NP_001164025.1?report=genbank&log$=protalign&blast_rank=2&RID=M31532GB01R
TRINITY_DN127552_c0_g1_i1	RA12H	RA1H	-8.58394	-0.0691647	3.14487e-06	0.000533418	No significant similarity
TRINITY_DN139176_c2_g9_i1	RA12H	RA1H	-8.48776	-0.14439	3.31037e-06	0.000559915	PREDICTED: sex comb on midleg-like protein 4 isoform X2 [Rattus norvegicus]		https://www.ncbi.nlm.nih.gov/protein/XP_008771211.1?report=genbank&log$=protalign&blast_rank=2&RID=M50TJ1U7014
TRINITY_DN142925_c9_g4_i15	RA12H	RA1H	-8.4994	-0.131373	3.32399e-06	0.000560935	PREDICTED: echinoderm microtubule-associated protein-like 3 isoform X1 [Rattus norvegicus]	pfam03451	https://www.ncbi.nlm.nih.gov/protein/XP_006223696.1?report=genbank&log$=protalign&blast_rank=1&RID=M50HC3HW014
TRINITY_DN139078_c7_g2_i11	RA12H	RA1H	-8.49436	-0.144187	3.35883e-06	0.000565523	PREDICTED: nuclear autoantigen Sp-100 isoform X5 [Rattus norvegicus]	pfam03172	https://www.ncbi.nlm.nih.gov/protein/XP_003750773.1?report=genbank&log$=protalign&blast_rank=1&RID=M50P2MBC014
TRINITY_DN139457_c6_g3_i17	RA12H	RA1H	-8.50325	-0.127075	3.43696e-06	0.000577363	U4/U6.U5 tri-snRNP-associated protein 2 [Rattus norvegicus]	pfam00443	https://www.ncbi.nlm.nih.gov/protein/NP_001100067.1?report=genbank&log$=protalign&blast_rank=8&RID=M50BXU0E014
TRINITY_DN142355_c3_g2_i4	RA12H	RA1H	-8.73751	0.0628186	3.52068e-06	0.000588751	No significant similarity
TRINITY_DN137786_c8_g10_i5	RA12H	RA1H	-6.91115	1.15543	3.55299e-06	0.000592812	ADP-ribosyl cyclase/cyclic ADP-ribose hydrolase 1 [Rattus norvegicus]	pfam02267	https://www.ncbi.nlm.nih.gov/protein/NP_037259.1?report=genbank&log$=protalign&blast_rank=1&RID=M570FBKX014
TRINITY_DN141091_c0_g1_i11	RA12H	RA1H	-6.74531	0.224743	3.65644e-06	0.000608699	PREDICTED: 26S proteasome non-ATPase regulatory subunit 3 isoform X1 [Rattus norvegicus]	pfam08375, pfam01399	https://www.ncbi.nlm.nih.gov/protein/XP_006247334.1?report=genbank&log$=protalign&blast_rank=1&RID=M57JUKE5014
TRINITY_DN141333_c1_g3_i13	RA12H	RA1H	-8.68886	0.0192536	3.76244e-06	0.000622141	SH2B adaptor protein 3 [Rattus norvegicus]	pfam00017	https://www.ncbi.nlm.nih.gov/protein/AFP87272.1?report=genbank&log$=protalign&blast_rank=1&RID=M4WNR0R3014
TRINITY_DN139689_c1_g5_i2	RA12H	RA1H	-8.71181	0.0393113	3.90525e-06	0.000640028	desmocollin-2 precursor [Rattus norvegicus]		https://www.ncbi.nlm.nih.gov/protein/NP_001028860.1?report=genbank&log$=protalign&blast_rank=1&RID=M46S2XGK016
TRINITY_DN139624_c4_g2_i11	RA12H	RA1H	-8.55477	-0.0764869	3.93163e-06	0.000642925	sphingomyelin phosphodiesterase 2 [Rattus norvegicus]		https://www.ncbi.nlm.nih.gov/protein/NP_112650.1?report=genbank&log$=protalign&blast_rank=1&RID=M4Z2GE7V014
TRINITY_DN134225_c0_g2_i1	RA12H	RA1H	-3.34321	3.8177	3.96614e-06	0.000647137	C-type lectin domain family 10 member A [Rattus norvegicus]	pfam00059, pfam03954	https://www.ncbi.nlm.nih.gov/protein/NP_071788.2?report=genbank&log$=protalign&blast_rank=2&RID=M5KESMTG014
TRINITY_DN138675_c13_g8_i4	RA12H	RA1H	-6.84613	0.282916	4.17576e-06	0.000676858	charged multivesicular body protein 1a [Rattus norvegicus]		https://www.ncbi.nlm.nih.gov/protein/NP_001076782.1?report=genbank&log$=protalign&blast_rank=4&RID=M577CWVR014
TRINITY_DN142603_c1_g5_i17	RA12H	RA1H	-8.44729	-0.176674	4.20306e-06	0.000678307	mitogen-activated protein kinase kinase kinase 1 [Rattus norvegicus]		https://www.ncbi.nlm.nih.gov/protein/AFD32168.1?report=genbank&log$=protalign&blast_rank=1&RID=M5120FBV014
TRINITY_DN141959_c4_g3_i12	RA12H	RA1H	-8.55255	-0.099946	4.24029e-06	0.000682825	calcium-transporting ATPase type 2C member 1 [Rattus norvegicus]	pfam00689	https://www.ncbi.nlm.nih.gov/protein/NP_571982.2?report=genbank&log$=protalign&blast_rank=8&RID=M4Z68413014
TRINITY_DN141931_c13_g1_i1	RA12H	RA1H	-3.91134	2.73339	4.34429e-06	0.000698052	No significant similarity
TRINITY_DN139373_c4_g2_i1	RA12H	RA1H	-8.42975	-0.192466	4.3868e-06	0.000703354	No significant similarity
TRINITY_DN141481_c3_g3_i1	RA12H	RA1H	-2.7027	6.56129	4.45349e-06	0.000711311	C-type lectin domain family 2 member D11 [Rattus norvegicus]		https://www.ncbi.nlm.nih.gov/protein/NP_001041540.1?report=genbank&log$=protalign&blast_rank=2&RID=M5M9XXBD014
TRINITY_DN139946_c2_g9_i12	RA12H	RA1H	-8.51039	-0.137253	4.57661e-06	0.000727474	PREDICTED: leucine-rich repeat-containing protein 41 isoform X1 [Rattus norvegicus]		https://www.ncbi.nlm.nih.gov/protein/XP_006238744.1?report=genbank&log$=protalign&blast_rank=16&RID=M4ZWBHTX014
TRINITY_DN134740_c0_g2_i2	RA12H	RA1H	-8.37705	-0.243569	4.74744e-06	0.000749792	tumor susceptibility 101 [Molossus molossus]		https://www.ncbi.nlm.nih.gov/protein/KAF6439393.1?report=genbank&log$=protalign&blast_rank=1&RID=M51EZ3P2016
TRINITY_DN139287_c2_g3_i2	RA12H	RA1H	-6.46766	0.735522	4.80894e-06	0.000757885	mitofusin-1 [Rattus norvegicus]	pfam00350	https://www.ncbi.nlm.nih.gov/protein/NP_620432.1?report=genbank&log$=protalign&blast_rank=3&RID=M5GW0WVS014
TRINITY_DN142637_c4_g6_i23	RA12H	RA1H	-8.515	-0.133893	4.83508e-06	0.000760383	GTPase-activating protein and VPS9 domain-containing protein 1 [Rattus rattus]	pfam02204, pfam00616, pfam18151	https://www.ncbi.nlm.nih.gov/protein/XP_032758572.1?report=genbank&log$=protalign&blast_rank=2&RID=M4ZKUT45014
TRINITY_DN139631_c6_g6_i12	RA12H	RA1H	-8.73548	0.058491	4.98511e-06	0.000780656	golgin subfamily A member 5 [Rattus norvegicus]	pfam09787	https://www.ncbi.nlm.nih.gov/protein/NP_001028237.1?report=genbank&log$=protalign&blast_rank=2&RID=M46FFJRY014
TRINITY_DN137820_c0_g9_i1	RA12H	RA1H	-2.74239	5.45069	5.15341e-06	0.000800229	P-selectin glycoprotein ligand 1 precursor [Rattus norvegicus]		https://www.ncbi.nlm.nih.gov/protein/NP_001013248.1?report=genbank&log$=protalign&blast_rank=1&RID=M5M6XE1J014
TRINITY_DN140532_c3_g1_i1	RA12H	RA1H	-6.81703	0.3195	5.23006e-06	0.000807046	zinc finger protein 710 [Rattus norvegicus]	pfam13465	https://www.ncbi.nlm.nih.gov/protein/NP_001128035.1?report=genbank&log$=protalign&blast_rank=1&RID=M57A7GC1014
TRINITY_DN139663_c2_g10_i1	RA12H	RA1H	-6.27225	1.34895	5.60489e-06	0.000857722	Mitogen-activated protein kinase kinase kinase kinase 5 [Larimichthys crocea]		https://www.ncbi.nlm.nih.gov/protein/TMS04507.1?report=genbank&log$=protalign&blast_rank=2&RID=M5HKCBRA016
TRINITY_DN985_c0_g2_i1	RA12H	RA1H	-8.6042	-0.0587719	5.74195e-06	0.000875073	No significant similarity
TRINITY_DN139191_c5_g2_i9	RA12H	RA1H	-8.50751	-0.142718	5.78749e-06	0.000880198	PREDICTED: NAD-dependent protein deacetylase sirtuin-7 isoform X1 [Rattus norvegicus]	pfam02146	https://www.ncbi.nlm.nih.gov/protein/XP_008766699.1?report=genbank&log$=protalign&blast_rank=1&RID=M507T0GA01R
TRINITY_DN125576_c0_g1_i2	RA12H	RA1H	-8.35549	-0.267861	5.80911e-06	0.000881672	oxidoreductase HTATIP2 [Rattus norvegicus]		https://www.ncbi.nlm.nih.gov/protein/NP_001099733.1?report=genbank&log$=protalign&blast_rank=3&RID=M54UM1ER016
TRINITY_DN140481_c6_g8_i8	RA12H	RA1H	-8.32401	-0.286296	6.48284e-06	0.000979122	serine/threonine-protein kinase NLK [Rattus norvegicus]	pfam00069	https://www.ncbi.nlm.nih.gov/protein/NP_001178853.1?report=genbank&log$=protalign&blast_rank=15&RID=M54Y3Y2G016
TRINITY_DN136967_c1_g5_i8	RA12H	RA1H	-4.12719	3.12728	6.5835e-06	0.000987044	NADPH oxidase beta subunit gp91phox [Rattus norvegicus]	pfam08030	https://www.ncbi.nlm.nih.gov/protein/AAG31606.3?report=genbank&log$=protalign&blast_rank=3&RID=M5JU064H014

## Sheet: DEGS rat 12H up
ID	sampleA	sampleB	logFC	logCPM	PValue	FDR	Annotation	PFAM	Link
TRINITY_DN142421_c10_g2_i19	RA12H	RA1H	12.8656	4.64843	8.27244e-16	1.01908e-11	MAP kinase-interacting serine/threonine-protein kinase 2	pfam00069	https://www.ncbi.nlm.nih.gov/protein/XP_032763497.1?report=genbank&log$=protalign&blast_rank=1&RID=FXXK8ZAF014&from=165&to=459
TRINITY_DN142636_c4_g3_i10	RA12H	RA1H	12.1652	3.95072	2.34403e-14	1.4438e-10	PREDICTED: little elongation complex subunit 1 [Rattus norvegicus]	pfam15847	https://www.ncbi.nlm.nih.gov/protein/XP_001062297.2?report=genbank&log$=protalign&blast_rank=1&RID=M72S2UGF016
TRINITY_DN142447_c0_g7_i14	RA12H	RA1H	11.8545	3.64173	3.0841e-13	1.08552e-09	plectin isoform 1a [Rattus norvegicus]	pfam18373, pfam17902, pfam00307, pfam09787, pfam00769, pfam00681	https://www.ncbi.nlm.nih.gov/protein/NP_001157780.1?report=genbank&log$=protalign&blast_rank=1&RID=M72ZX0ZB014
TRINITY_DN142244_c4_g12_i5	RA12H	RA1H	11.7105	3.49851	3.31403e-14	1.74967e-10	PREDICTED: cTAGE family member 5 isoform X14 [Rattus norvegicus]		https://www.ncbi.nlm.nih.gov/protein/XP_006225841.1?report=genbank&log$=protalign&blast_rank=1&RID=M73E0S26016
TRINITY_DN143001_c2_g16_i2	RA12H	RA1H	11.6864	3.47467	2.74051e-14	1.55817e-10	PREDICTED: microtubule-actin cross-linking factor 1 isoform X2 [Rattus norvegicus]		https://www.ncbi.nlm.nih.gov/protein/XP_017448987.1?report=genbank&log$=protalign&blast_rank=1&RID=M73P7KNE014
TRINITY_DN140283_c3_g13_i14	RA12H	RA1H	11.6263	3.41494	2.01506e-13	7.44708e-10	PREDICTED: utrophin isoform X6 [Rattus norvegicus]		https://www.ncbi.nlm.nih.gov/protein/XP_008756820.1?report=genbank&log$=protalign&blast_rank=9&RID=M766D3X9016
TRINITY_DN142951_c3_g6_i23	RA12H	RA1H	11.6142	3.40297	5.63971e-14	2.45208e-10	probable helicase with zinc finger domain [Rattus norvegicus]	pfam13087, pfam13086	https://www.ncbi.nlm.nih.gov/protein/NP_001099318.2?report=genbank&log$=protalign&blast_rank=1&RID=M77S961U014
TRINITY_DN141281_c6_g2_i9	RA12H	RA1H	11.597	3.38557	2.06436e-09	1.73392e-06	sodium bicarbonate cotransporter 3 isoform 2 [Rattus norvegicus]	pfam00955	https://www.ncbi.nlm.nih.gov/protein/NP_001257789.1?report=genbank&log$=protalign&blast_rank=1&RID=M77XRJ4U014
TRINITY_DN140617_c1_g9_i18	RA12H	RA1H	11.4842	3.27363	6.32572e-09	4.2559e-06	AT-hook-containing transcription factor [Rattus norvegicus]	pfam12443, pfam05110	https://www.ncbi.nlm.nih.gov/protein/NP_001102138.1?report=genbank&log$=protalign&blast_rank=1&RID=M782M4UK016
TRINITY_DN140342_c2_g8_i23	RA12H	RA1H	11.46	3.24996	5.63639e-13	1.74563e-09	N-alpha-acetyltransferase 25, NatB auxiliary subunit [Rattus norvegicus]	pfam09797	https://www.ncbi.nlm.nih.gov/protein/NP_001041365.1?report=genbank&log$=protalign&blast_rank=4&RID=M788MGGY016
TRINITY_DN142610_c2_g16_i10	RA12H	RA1H	11.4141	3.20439	7.02885e-13	2.07812e-09	neurolysin, mitochondrial precursor [Rattus norvegicus]	pfam01432	https://www.ncbi.nlm.nih.gov/protein/NP_446422.2?report=genbank&log$=protalign&blast_rank=4&RID=M78HHSW5014
TRINITY_DN142899_c4_g21_i28	RA12H	RA1H	11.3919	3.18241	1.9274e-12	4.91249e-09	apoptotic protease-activating factor 1 [Rattus norvegicus]	pfam17908, pfam00931, pfam00400, pfam00619	https://www.ncbi.nlm.nih.gov/protein/NP_076469.1?report=genbank&log$=protalign&blast_rank=1&RID=M78RC9US014
TRINITY_DN140342_c2_g8_i26	RA12H	RA1H	11.3008	3.09199	1.31038e-11	2.48346e-08	N-alpha-acetyltransferase 25, NatB auxiliary subunit [Rattus norvegicus]	pfam09797	https://www.ncbi.nlm.nih.gov/protein/NP_001041365.1?report=genbank&log$=protalign&blast_rank=14&RID=M790YTNY014
TRINITY_DN138242_c1_g5_i13	RA12H	RA1H	11.2945	3.08579	1.60063e-11	2.91344e-08	PREDICTED: consortin-like [Rattus norvegicus]		https://www.ncbi.nlm.nih.gov/protein/XP_006250422.1?report=genbank&log$=protalign&blast_rank=6&RID=M796BHJM01R
TRINITY_DN141465_c5_g3_i6	RA12H	RA1H	11.2928	3.08401	4.91703e-11	7.5716e-08	PREDICTED: circadian locomoter output cycles protein kaput isoform X1 [Rattus norvegicus]	pfam14598	https://www.ncbi.nlm.nih.gov/protein/XP_006250931.1?report=genbank&log$=protalign&blast_rank=3&RID=M79B5D51016
TRINITY_DN142487_c9_g7_i2	RA12H	RA1H	11.2537	3.04532	5.6114e-12	1.25685e-08	pre-mRNA-processing-splicing factor 8 [Rattus norvegicus]	pfam10596, pfam08083	https://www.ncbi.nlm.nih.gov/protein/NP_001178519.1?report=genbank&log$=protalign&blast_rank=18&RID=M79GG0XH01R
TRINITY_DN141896_c2_g9_i19	RA12H	RA1H	11.1875	2.9798	1.13116e-11	2.25969e-08	oxysterol-binding protein-related protein 9 [Rattus norvegicus]	pfam01237, pfam15413	https://www.ncbi.nlm.nih.gov/protein/NP_001037699.2?report=genbank&log$=protalign&blast_rank=1&RID=M79PS0YE016
TRINITY_DN139262_c0_g1_i9	RA12H	RA1H	11.1548	2.94735	1.61608e-11	2.91344e-08	PREDICTED: nucleolar protein 6 isoform X1 [Rattus norvegicus]	pfam17406, pfam17403, pfam17404, pfam17405, pfam17407, pfam03813	https://www.ncbi.nlm.nih.gov/protein/XP_006225303.1?report=genbank&log$=protalign&blast_rank=1&RID=M79W2542016
TRINITY_DN141589_c10_g3_i6	RA12H	RA1H	11.1381	2.93083	2.22178e-11	3.85666e-08	PREDICTED: ras-related protein Ral-A-like, partial [Gavia stellata]	pfam00025, pfam00071	https://www.ncbi.nlm.nih.gov/protein/XP_009816809.1?report=genbank&log$=protalign&blast_rank=18&RID=M7A3Y22C014
TRINITY_DN141510_c3_g18_i17	RA12H	RA1H	11.1247	2.91751	3.22754e-11	5.07576e-08	mucosa associated lymphoid tissue lymphoma translocation gene 1 (predicted), isoform CRA_a [Rattus norvegicus]	pfam18703	https://www.ncbi.nlm.nih.gov/protein/EDM14684.1?report=genbank&log$=protalign&blast_rank=1&RID=M7AAF5PU014
TRINITY_DN141749_c3_g11_i21	RA12H	RA1H	11.0536	2.84746	4.69266e-09	3.43419e-06	biorientation of chromosomes in cell division protein 1-like 1 isoform X4 [Rattus rattus]	pfam16001	https://www.ncbi.nlm.nih.gov/protein/XP_032772951.1?report=genbank&log$=protalign&blast_rank=3&RID=M7AE6H6A014
TRINITY_DN140892_c5_g3_i19	RA12H	RA1H	11.0529	2.84656	1.10857e-10	1.51739e-07	rab11 family-interacting protein 4 [Rattus norvegicus]	pfam02463, pfam09457	https://www.ncbi.nlm.nih.gov/protein/NP_001100493.1?report=genbank&log$=protalign&blast_rank=23&RID=M7AV1N8J016
TRINITY_DN139235_c4_g6_i4	RA12H	RA1H	10.9773	2.77175	2.13747e-10	2.67778e-07	nucleolar GTP-binding protein 2 [Rattus norvegicus]	pfam08153	https://www.ncbi.nlm.nih.gov/protein/NP_001020907.1?report=genbank&log$=protalign&blast_rank=1&RID=M7JENU1301R
TRINITY_DN142685_c1_g20_i16	RA12H	RA1H	10.9609	2.75509	1.6863e-08	9.2327e-06	ubiquitin carboxyl-terminal hydrolase 24 [Rattus norvegicus]	pfam00443	https://www.ncbi.nlm.nih.gov/protein/NP_001258135.1?report=genbank&log$=protalign&blast_rank=3&RID=M7JNK66E01R
TRINITY_DN140286_c2_g10_i2	RA12H	RA1H	10.9512	2.74569	6.852e-09	4.56269e-06	endothelin-converting enzyme 1 [Rattus norvegicus]	pfam05649	https://www.ncbi.nlm.nih.gov/protein/NP_446048.2?report=genbank&log$=protalign&blast_rank=3&RID=M7K91R6S014
TRINITY_DN142410_c8_g5_i5	RA12H	RA1H	10.9132	2.70832	1.71602e-10	2.26496e-07	zinc finger CCCH domain-containing protein 18 [Rattus norvegicus]		https://www.ncbi.nlm.nih.gov/protein/NP_958819.1?report=genbank&log$=protalign&blast_rank=6&RID=M7KFU24D016
TRINITY_DN138144_c2_g2_i2	RA12H	RA1H	10.904	2.69921	2.52789e-10	3.05013e-07	FERM domain-containing protein 6 [Rattus norvegicus]	pfam09380, pfam09379	https://www.ncbi.nlm.nih.gov/protein/NP_001257983.1?report=genbank&log$=protalign&blast_rank=14&RID=M7KKEDFY016
TRINITY_DN141505_c0_g1_i3	RA12H	RA1H	10.8954	2.69079	2.55849e-10	3.05013e-07	serine/threonine-protein kinase ULK1 [Rattus norvegicus]		https://www.ncbi.nlm.nih.gov/protein/NP_001101811.1?report=genbank&log$=protalign&blast_rank=21&RID=M7KU4HVM014
TRINITY_DN140818_c6_g10_i9	RA12H	RA1H	10.8667	2.66309	8.02119e-07	0.000180206	transcriptional adapter 1 [Rattus norvegicus]		https://www.ncbi.nlm.nih.gov/protein/NP_001033069.2?report=genbank&log$=protalign&blast_rank=47&RID=M7KYG46A014
TRINITY_DN139396_c0_g3_i4	RA12H	RA1H	10.8551	2.65079	5.31351e-10	5.49951e-07	cyclin-dependent kinase 16 isoform a [Rattus norvegicus]	pfam00069	https://www.ncbi.nlm.nih.gov/protein/NP_001004132.1?report=genbank&log$=protalign&blast_rank=3&RID=M7M4RR5C014
TRINITY_DN140530_c1_g6_i1	RA12H	RA1H	10.853	2.64903	5.83292e-09	3.99198e-06	PREDICTED: protein NRDE2 homolog [Rattus norvegicus]	pfam08424	https://www.ncbi.nlm.nih.gov/protein/XP_001064833.1?report=genbank&log$=protalign&blast_rank=1&RID=M7M9X9NC01R
TRINITY_DN142691_c5_g11_i25	RA12H	RA1H	10.8203	2.61655	4.83631e-10	5.10673e-07	condensin-2 complex subunit D3 [Rattus norvegicus]		https://www.ncbi.nlm.nih.gov/protein/NP_001029172.1?report=genbank&log$=protalign&blast_rank=2&RID=M7MF89V6014
TRINITY_DN135461_c0_g1_i2	RA12H	RA1H	10.8037	2.60014	1.11868e-09	9.8201e-07	leucine zipper protein 1 [Rattus norvegicus]	pfam13851	https://www.ncbi.nlm.nih.gov/protein/NP_110457.2?report=genbank&log$=protalign&blast_rank=1&RID=M7MKWZZ201R
TRINITY_DN139205_c4_g7_i9	RA12H	RA1H	10.8011	2.59753	5.96404e-10	5.95711e-07	Bptf protein, partial [Mus musculus]	pfam00439, pfam00628	https://www.ncbi.nlm.nih.gov/protein/AAH21489.1?report=genbank&log$=protalign&blast_rank=2&RID=M7MS615H014
TRINITY_DN137115_c0_g1_i3	RA12H	RA1H	10.7936	2.59023	2.05004e-08	1.06624e-05	vacuolar protein sorting-associated protein 28 homolog [Rattus norvegicus]	pfam03997	https://www.ncbi.nlm.nih.gov/protein/NP_001123964.1?report=genbank&log$=protalign&blast_rank=15&RID=M7MZHW6701R
TRINITY_DN142724_c4_g12_i22	RA12H	RA1H	10.792	2.58851	6.1725e-10	6.08312e-07	PREDICTED: protein strawberry notch homolog 1 isoform X3 [Rattus norvegicus]	pfam13872	https://www.ncbi.nlm.nih.gov/protein/XP_008767446.1?report=genbank&log$=protalign&blast_rank=1&RID=M7NBZZKD01R
TRINITY_DN138787_c4_g3_i5	RA12H	RA1H	10.7865	2.58318	5.93701e-10	5.95711e-07	PREDICTED: phosphoribosyl pyrophosphate synthase-associated protein 2 isoform X3 [Rattus norvegicus]	pfam14572	https://www.ncbi.nlm.nih.gov/protein/XP_006246502.1?report=genbank&log$=protalign&blast_rank=1&RID=M7P8Z8EC016
TRINITY_DN141253_c6_g3_i9	RA12H	RA1H	10.7256	2.52243	7.2207e-08	2.64213e-05	scaffold attachment factor B2 [Rattus norvegicus]		https://www.ncbi.nlm.nih.gov/protein/NP_001290073.1?report=genbank&log$=protalign&blast_rank=1&RID=M7PD04S0014
TRINITY_DN140874_c3_g2_i14	RA12H	RA1H	10.7178	2.51549	2.76093e-09	2.14812e-06	transcription factor E2F4 [Rattus norvegicus]	pfam16421, pfam02319	https://www.ncbi.nlm.nih.gov/protein/NP_001258274.1?report=genbank&log$=protalign&blast_rank=2&RID=M7PHGGUE014
TRINITY_DN140432_c20_g1_i1	RA12H	RA1H	10.7044	2.50218	2.2817e-09	1.89494e-06	No significant similarity
TRINITY_DN139884_c2_g3_i15	RA12H	RA1H	10.6897	2.48733	1.1834e-08	6.94206e-06	Tmem184b protein, partial [Rattus norvegicus]	pfam03619	https://www.ncbi.nlm.nih.gov/protein/AAH99785.1?report=genbank&log$=protalign&blast_rank=65&RID=M7PTMXKB014
TRINITY_DN141105_c2_g3_i12	RA12H	RA1H	10.632	2.43078	3.02568e-09	2.30557e-06	serine/threonine-protein kinase Sgk1 isoform 3 [Rattus norvegicus]	pfam00069	https://www.ncbi.nlm.nih.gov/protein/NP_062105.2?report=genbank&log$=protalign&blast_rank=1&RID=M7R5528C016
TRINITY_DN141268_c1_g8_i3	RA12H	RA1H	10.6134	2.41231	4.04073e-09	3.04761e-06	general transcription factor IIF subunit 2 [Rattus norvegicus]	pfam02270	https://www.ncbi.nlm.nih.gov/protein/NP_112304.2?report=genbank&log$=protalign&blast_rank=3&RID=M7RBBSSU01R
TRINITY_DN142785_c8_g1_i8	RA12H	RA1H	10.5824	2.38149	2.00584e-08	1.059e-05	folliculin [Rattus norvegicus]	pfam16692, pfam11704	https://www.ncbi.nlm.nih.gov/protein/NP_955422.1?report=genbank&log$=protalign&blast_rank=1&RID=M7RH423K01R
TRINITY_DN140420_c6_g3_i2	RA12H	RA1H	10.5814	2.38088	2.13302e-08	1.09119e-05	non-structural maintenance of chromosomes element 4 homolog A [Rattus norvegicus]	pfam08743, pfam15412	https://www.ncbi.nlm.nih.gov/protein/NP_001099771.1?report=genbank&log$=protalign&blast_rank=1&RID=M7RNBZTG016
TRINITY_DN140830_c4_g6_i12	RA12H	RA1H	10.5759	2.37536	4.19047e-09	3.12863e-06	ubiquitin-protein ligase E3C [Rattus rattus]		https://www.ncbi.nlm.nih.gov/protein/XP_032763097.1?report=genbank&log$=protalign&blast_rank=2&RID=M7RZDB1C014
TRINITY_DN139873_c15_g3_i7	RA12H	RA1H	10.5729	2.37238	5.59333e-09	3.86379e-06	protein N-terminal asparagine amidohydrolase [Rattus norvegicus]	pfam14736	https://www.ncbi.nlm.nih.gov/protein/NP_001020295.1?report=genbank&log$=protalign&blast_rank=14&RID=M7S70V22016
TRINITY_DN141909_c3_g5_i25	RA12H	RA1H	10.5175	2.31796	1.09391e-08	6.52059e-06	E3 ubiquitin-protein ligase MARCH6 [Rattus norvegicus]	pfam12906	https://www.ncbi.nlm.nih.gov/protein/NP_001292203.1?report=genbank&log$=protalign&blast_rank=1&RID=M7SB96J4014
TRINITY_DN141952_c1_g2_i9	RA12H	RA1H	10.4978	2.29932	9.87239e-07	0.000207894	F-BAR and double SH3 domains protein 1 [Rattus norvegicus]		https://www.ncbi.nlm.nih.gov/protein/NP_001103351.1?report=genbank&log$=protalign&blast_rank=1&RID=M7SGW51V016
TRINITY_DN142089_c0_g2_i3	RA12H	RA1H	10.4934	2.29391	7.56728e-08	2.72681e-05	protein flightless-1 homolog [Rattus norvegicus]	pfam00626	https://www.ncbi.nlm.nih.gov/protein/NP_001008280.1?report=genbank&log$=protalign&blast_rank=1&RID=M87KKCCA016
TRINITY_DN141872_c3_g19_i5	RA12H	RA1H	10.4727	2.27382	1.10731e-08	6.54765e-06	Pik3ap1 protein [Rattus norvegicus]	pfam14545	https://www.ncbi.nlm.nih.gov/protein/AAI69055.1?report=genbank&log$=protalign&blast_rank=2&RID=M87SD1ZX016
TRINITY_DN140135_c16_g3_i6	RA12H	RA1H	10.4302	2.23189	2.9301e-08	1.36194e-05	transcription initiation factor TFIID subunit 1 [Rattus norvegicus]	pfam12157	https://www.ncbi.nlm.nih.gov/protein/NP_001178652.1?report=genbank&log$=protalign&blast_rank=1&RID=M87X5DBA01R
TRINITY_DN139635_c4_g4_i43	RA12H	RA1H	10.4146	2.21544	2.30329e-06	0.000413217	krev interaction trapped protein 1 [Rattus norvegicus]	pfam16705, pfam12796	https://www.ncbi.nlm.nih.gov/protein/NP_001102088.1?report=genbank&log$=protalign&blast_rank=1&RID=M880V9TF016
TRINITY_DN141238_c5_g8_i1	RA12H	RA1H	10.4093	2.21183	1.81493e-07	5.26074e-05	transmembrane protein 127 isoform X2 [Callithrix jacchus]		https://www.ncbi.nlm.nih.gov/protein/XP_035127444.1?report=genbank&log$=protalign&blast_rank=2&RID=M887SC5A01R
TRINITY_DN141512_c7_g8_i22	RA12H	RA1H	10.4091	2.2114	2.714e-08	1.30724e-05	selenocysteine insertion sequence-binding protein 2-like [Rattus norvegicus]	pfam01248	https://www.ncbi.nlm.nih.gov/protein/NP_001161999.1?report=genbank&log$=protalign&blast_rank=1&RID=M88C6ZJ301R
TRINITY_DN142303_c7_g21_i6	RA12H	RA1H	10.3967	2.19878	2.861e-08	1.34693e-05	protein kinase C theta type isoform X2 [Cricetulus griseus]	pfam00069, pfam00130	https://www.ncbi.nlm.nih.gov/protein/XP_035298258.1?report=genbank&log$=protalign&blast_rank=1&RID=M88H1MBY014
TRINITY_DN141704_c8_g3_i6	RA12H	RA1H	10.3352	2.13821	5.17419e-08	2.02352e-05	solute carrier family 12 member 2 [Rattus norvegicus]	pfam12484, pfam03522	https://www.ncbi.nlm.nih.gov/protein/NP_113986.1?report=genbank&log$=protalign&blast_rank=1&RID=M88PP17M016
TRINITY_DN141633_c8_g11_i27	RA12H	RA1H	10.3338	2.13709	2.77378e-08	1.32272e-05	eukaryotic translation initiation factor 4 gamma 2 [Peromyscus leucopus]	pfam02854, pfam02847, pfam02020	https://www.ncbi.nlm.nih.gov/protein/XP_028731654.1?report=genbank&log$=protalign&blast_rank=1&RID=M88VWCDJ014
TRINITY_DN140217_c1_g4_i34	RA12H	RA1H	10.3327	2.1364	6.98555e-07	0.000159361	angio-associated migratory cell protein [Rattus norvegicus]		https://www.ncbi.nlm.nih.gov/protein/NP_001100390.1?report=genbank&log$=protalign&blast_rank=4&RID=M891SUJA014
TRINITY_DN139620_c6_g5_i9	RA12H	RA1H	10.3247	2.12824	3.16407e-08	1.41739e-05	vesicular integral-membrane protein VIP36 precursor [Rattus norvegicus]	pfam03388	https://www.ncbi.nlm.nih.gov/protein/NP_001108496.1?report=genbank&log$=protalign&blast_rank=1&RID=M9MPKCHF016
TRINITY_DN140812_c2_g13_i1	RA12H	RA1H	10.3148	2.11844	4.03557e-08	1.67576e-05	serine/threonine-protein kinase OSR1 [Rattus norvegicus]	pfam12202, pfam07714	https://www.ncbi.nlm.nih.gov/protein/NP_001101664.1?report=genbank&log$=protalign&blast_rank=1&RID=M9MYE23C016
TRINITY_DN142939_c4_g1_i13	RA12H	RA1H	10.3117	2.11554	3.67539e-08	1.56447e-05	PREDICTED: F-box/WD repeat-containing protein 2 isoform X3 [Rattus norvegicus]		https://www.ncbi.nlm.nih.gov/protein/XP_017447338.1?report=genbank&log$=protalign&blast_rank=1&RID=M9N6ZZ8T014
TRINITY_DN142434_c6_g10_i17	RA12H	RA1H	10.3101	2.11349	1.86918e-07	5.39681e-05	phosphatidylinositol 4-phosphate 3-kinase C2 domain-containing subunit alpha [Rattus norvegicus]	pfam00613, pfam00794, pfam00792	https://www.ncbi.nlm.nih.gov/protein/NP_001101970.1?report=genbank&log$=protalign&blast_rank=1&RID=M9NCAZB2014
TRINITY_DN139653_c1_g7_i10	RA12H	RA1H	10.3054	2.10917	3.15446e-08	1.41739e-05	tRNA (cytosine(34)-C(5))-methyltransferase [Rattus norvegicus]	pfam01189	https://www.ncbi.nlm.nih.gov/protein/NP_001101873.1?report=genbank&log$=protalign&blast_rank=1&RID=M9NJVX8H014
TRINITY_DN140809_c10_g6_i7	RA12H	RA1H	10.3014	2.10613	8.64043e-07	0.000190039	PREDICTED: pre-mRNA-splicing factor RBM22 isoform X1 [Rattus norvegicus]	pfam00076	https://www.ncbi.nlm.nih.gov/protein/XP_017456443.1?report=genbank&log$=protalign&blast_rank=14&RID=M9NT8W2B016
TRINITY_DN142348_c1_g11_i23	RA12H	RA1H	10.2857	2.08997	5.09554e-08	2.00336e-05	plexin-D1 [Rattus norvegicus]	pfam08337	https://www.ncbi.nlm.nih.gov/protein/NP_001101351.1?report=genbank&log$=protalign&blast_rank=4&RID=M9P0MS56016
TRINITY_DN141686_c5_g22_i20	RA12H	RA1H	10.2783	2.08249	1.56948e-07	4.64026e-05	insulin-degrading enzyme [Rattus norvegicus]	pfam16187	https://www.ncbi.nlm.nih.gov/protein/NP_037291.1?report=genbank&log$=protalign&blast_rank=2&RID=M9P93JBH016
TRINITY_DN142948_c5_g8_i8	RA12H	RA1H	10.267	2.07092	2.00669e-07	5.68284e-05	protein PRRC2C isoform X4 [Rattus rattus]	pfam12782	https://www.ncbi.nlm.nih.gov/protein/XP_032771200.1?report=genbank&log$=protalign&blast_rank=4&RID=M9PJDDHR014
TRINITY_DN142312_c0_g1_i24	RA12H	RA1H	10.2463	2.05112	9.92077e-08	3.31803e-05	enhancer of mRNA-decapping protein 4 [Rattus norvegicus]	pfam16529	https://www.ncbi.nlm.nih.gov/protein/NP_001028240.3?report=genbank&log$=protalign&blast_rank=5&RID=M9PZW8VA016
TRINITY_DN138002_c1_g2_i13	RA12H	RA1H	10.2381	2.04348	1.98957e-07	5.65604e-05	protein kinase C eta type [Rattus norvegicus]	pfam00069	https://www.ncbi.nlm.nih.gov/protein/NP_112347.1?report=genbank&log$=protalign&blast_rank=1&RID=M9R7GV1X016
TRINITY_DN140160_c3_g5_i17	RA12H	RA1H	10.2256	2.03055	8.35928e-08	2.91447e-05	sterol O-acyltransferase 1 [Rattus norvegicus]	pfam03062	https://www.ncbi.nlm.nih.gov/protein/NP_112380.1?report=genbank&log$=protalign&blast_rank=3&RID=M9REDW5X016
TRINITY_DN140597_c6_g2_i9	RA12H	RA1H	10.2053	2.01069	1.24923e-07	3.90196e-05	zinc finger CCCH domain-containing protein 13 [Rattus norvegicus]		https://www.ncbi.nlm.nih.gov/protein/NP_001163942.1?report=genbank&log$=protalign&blast_rank=9&RID=M9RND7GG016
TRINITY_DN141872_c3_g19_i10	RA12H	RA1H	10.1993	2.00515	8.85346e-08	3.01698e-05	Pik3ap1 protein [Rattus norvegicus]	pfam14545, pfam18567	https://www.ncbi.nlm.nih.gov/protein/AAI69055.1?report=genbank&log$=protalign&blast_rank=2&RID=M9S1VDRF016
TRINITY_DN140563_c6_g11_i10	RA12H	RA1H	10.1988	2.00427	1.01854e-07	3.36672e-05	spindlin-1 [Rattus norvegicus]	pfam02513	https://www.ncbi.nlm.nih.gov/protein/NP_001019967.1?report=genbank&log$=protalign&blast_rank=1&RID=M9S7JPRD014
TRINITY_DN142623_c0_g3_i1	RA12H	RA1H	10.1959	2.0017	6.18445e-08	2.33223e-05	mannose 6-phosphate/insulin-like growth factor II receptor [Rattus norvegicus]	pfam00878	https://www.ncbi.nlm.nih.gov/protein/AAB03185.1?report=genbank&log$=protalign&blast_rank=1&RID=M9SDPU22016
TRINITY_DN142382_c1_g4_i17	RA12H	RA1H	10.1948	2.00103	2.47122e-07	6.76511e-05	myotubularin-related protein 14 [Rattus norvegicus]		https://www.ncbi.nlm.nih.gov/protein/NP_001101350.1?report=genbank&log$=protalign&blast_rank=2&RID=M9SJRSRH014
TRINITY_DN142312_c0_g1_i10	RA12H	RA1H	10.1881	1.99376	1.32864e-07	4.0248e-05	enhancer of mRNA-decapping protein 4 isoform X1 [Pan paniscus]	pfam16529	https://www.ncbi.nlm.nih.gov/protein/XP_008962822.1?report=genbank&log$=protalign&blast_rank=5&RID=M9T50YHG014
TRINITY_DN141860_c7_g3_i7	RA12H	RA1H	10.1879	1.99461	2.9774e-06	0.000512988	polyunsaturated fatty acid lipoxygenase ALOX12 [Rattus norvegicus]	pfam00305, pfam01477	https://www.ncbi.nlm.nih.gov/protein/NP_001099268.1?report=genbank&log$=protalign&blast_rank=4&RID=M9TCKSHD016
TRINITY_DN139947_c2_g4_i18	RA12H	RA1H	10.186	1.99176	3.87939e-07	9.85365e-05	RAS guanyl-releasing protein 2 [Rattus norvegicus]	pfam00617	https://www.ncbi.nlm.nih.gov/protein/NP_001076446.2?report=genbank&log$=protalign&blast_rank=11&RID=M9THNEB0014
TRINITY_DN138961_c2_g8_i5	RA12H	RA1H	10.1742	1.98031	8.47794e-08	2.94197e-05	ATP-dependent RNA helicase DDX3Y [Rattus norvegicus]	pfam00271	https://www.ncbi.nlm.nih.gov/protein/NP_001161137.1?report=genbank&log$=protalign&blast_rank=11&RID=M9TNYGP8014
TRINITY_DN138883_c1_g14_i18	RA12H	RA1H	10.1511	1.95714	5.01637e-07	0.000121567	PREDICTED: splicing factor, suppressor of white-apricot homolog isoform X2 [Rattus norvegicus]	pfam05616, pfam09750, pfam01805	https://www.ncbi.nlm.nih.gov/protein/XP_006249331.1?report=genbank&log$=protalign&blast_rank=3&RID=M9TV7NEC016
TRINITY_DN141253_c6_g3_i21	RA12H	RA1H	10.1274	1.93474	1.29606e-07	3.95823e-05	scaffold attachment factor B2 [Rattus norvegicus]		https://www.ncbi.nlm.nih.gov/protein/NP_001290073.1?report=genbank&log$=protalign&blast_rank=1&RID=M9U1KBB3016
TRINITY_DN137821_c8_g3_i4	RA12H	RA1H	10.1172	1.92498	5.43123e-07	0.00013015	methylosome protein 50 [Rattus norvegicus]		https://www.ncbi.nlm.nih.gov/protein/NP_001008771.2?report=genbank&log$=protalign&blast_rank=1&RID=M9U7DKZJ014
TRINITY_DN141275_c4_g10_i20	RA12H	RA1H	10.1171	1.92458	1.0989e-07	3.56247e-05	glycine--tRNA ligase [Rattus norvegicus]		https://www.ncbi.nlm.nih.gov/protein/NP_001258068.1?report=genbank&log$=protalign&blast_rank=1&RID=M9UBKUKU016
TRINITY_DN138002_c1_g2_i19	RA12H	RA1H	10.0847	1.89228	2.08596e-07	5.86242e-05	protein kinase C eta type [Rattus norvegicus]	pfam00069	https://www.ncbi.nlm.nih.gov/protein/NP_112347.1?report=genbank&log$=protalign&blast_rank=1&RID=M9UHA4Y8014
TRINITY_DN137433_c1_g1_i13	RA12H	RA1H	10.0741	1.88247	6.95553e-07	0.000159168	PREDICTED: adhesion G protein-coupled receptor A2 isoform X1 [Rattus norvegicus]	pfam13855, pfam01825	https://www.ncbi.nlm.nih.gov/protein/XP_003751665.2?report=genbank&log$=protalign&blast_rank=1&RID=M9UNN65A016
TRINITY_DN141409_c10_g17_i7	RA12H	RA1H	10.0616	1.86992	2.61893e-07	7.11676e-05	ubinuclein-1 [Rattus norvegicus]	pfam14075, pfam08729	https://www.ncbi.nlm.nih.gov/protein/NP_001100447.2?report=genbank&log$=protalign&blast_rank=2&RID=M9V8DCX4016
TRINITY_DN139285_c4_g3_i9	RA12H	RA1H	10.0423	1.85194	4.55041e-06	0.000724869	pyruvate dehydrogenase kinase, isoenzyme 1, isoform CRA_a [Rattus norvegicus]	pfam10436, pfam02518	https://www.ncbi.nlm.nih.gov/protein/EDL79109.1?report=genbank&log$=protalign&blast_rank=3&RID=M9VEV97C01R
TRINITY_DN142869_c0_g9_i17	RA12H	RA1H	10.0155	1.82465	3.44989e-07	8.9472e-05	piezo-type mechanosensitive ion channel component 1 [Rattus norvegicus]	pfam12166	https://www.ncbi.nlm.nih.gov/protein/NP_001070668.2?report=genbank&log$=protalign&blast_rank=4&RID=M9VKV6Y0014
TRINITY_DN138605_c4_g2_i28	RA12H	RA1H	10.0088	1.81854	2.4649e-07	6.76511e-05	serine/threonine-protein kinase STK11 [Rattus norvegicus]	pfam00069	https://www.ncbi.nlm.nih.gov/protein/NP_001101539.1?report=genbank&log$=protalign&blast_rank=2&RID=M9VTFZYS014
TRINITY_DN142685_c1_g20_i2	RA12H	RA1H	9.98604	1.79602	1.79486e-06	0.000335861	ubiquitin carboxyl-terminal hydrolase 24 [Rattus norvegicus]	pfam00443	https://www.ncbi.nlm.nih.gov/protein/NP_001258135.1?report=genbank&log$=protalign&blast_rank=2&RID=M9W794JY016
TRINITY_DN142756_c3_g2_i11	RA12H	RA1H	9.9853	1.79494	9.19156e-07	0.000196923	PREDICTED: E1A-binding protein p400 isoform X4 [Rattus norvegicus]	pfam00176, pfam15790, pfam07529	https://www.ncbi.nlm.nih.gov/protein/XP_006249618.1?report=genbank&log$=protalign&blast_rank=1&RID=M9WFRRFJ016
TRINITY_DN141542_c0_g24_i21	RA12H	RA1H	9.9677	1.77844	1.74421e-06	0.000328045	PREDICTED: STE20-like serine/threonine-protein kinase isoform X2 [Rattus norvegicus]	pfam12474	https://www.ncbi.nlm.nih.gov/protein/XP_008758669.1?report=genbank&log$=protalign&blast_rank=1&RID=M9WRZ2B9014
TRINITY_DN142372_c2_g5_i33	RA12H	RA1H	9.96519	1.77562	8.99194e-07	0.000193206	protein polybromo-1 isoform X16 [Rattus rattus]	pfam01426, pfam00439, pfam00505	https://www.ncbi.nlm.nih.gov/protein/XP_032774605.1?report=genbank&log$=protalign&blast_rank=2&RID=M9WX7R87014
TRINITY_DN142860_c6_g2_i2	RA12H	RA1H	9.95904	1.7688	4.59953e-06	0.000729549	brefeldin A-inhibited guanine nucleotide-exchange protein 1 isoform X3 [Cricetulus griseus]		https://www.ncbi.nlm.nih.gov/protein/XP_035316636.1?report=genbank&log$=protalign&blast_rank=3&RID=M9X5Y07R014
TRINITY_DN143059_c0_g1_i20	RA12H	RA1H	9.94839	1.7591	3.00827e-06	0.000517101	transformation/transcription domain-associated protein [Rattus norvegicus]	pfam00454, pfam02259	https://www.ncbi.nlm.nih.gov/protein/NP_001099377.2?report=genbank&log$=protalign&blast_rank=2&RID=M9XFPAG3016
TRINITY_DN141147_c7_g3_i1	RA12H	RA1H	9.94373	1.75525	1.21147e-06	0.000246679	tumor protein p53-inducible nuclear protein 2 [Rattus norvegicus]	pfam14839	https://www.ncbi.nlm.nih.gov/protein/NP_001257876.1?report=genbank&log$=protalign&blast_rank=2&RID=M9XRSS58014
TRINITY_DN139415_c7_g14_i8	RA12H	RA1H	9.92763	1.73904	3.43684e-07	8.94475e-05	tRNA wybutosine-synthesizing protein 5 [Rattus norvegicus]	pfam13621	https://www.ncbi.nlm.nih.gov/protein/NP_001163944.1?report=genbank&log$=protalign&blast_rank=1&RID=M9XVXFV1014
TRINITY_DN142714_c1_g23_i2	RA12H	RA1H	9.92689	1.7378	4.80694e-07	0.000117649	phosphatidylinositol 3,4,5-trisphosphate-dependent Rac exchanger 1 protein [Rattus norvegicus]		https://www.ncbi.nlm.nih.gov/protein/NP_001129190.1?report=genbank&log$=protalign&blast_rank=1&RID=M9XZU7CZ016
TRINITY_DN139586_c6_g4_i12	RA12H	RA1H	9.92308	1.73414	6.17782e-07	0.000144961	pro-interleukin-16 [Rattus norvegicus]		https://www.ncbi.nlm.nih.gov/protein/NP_001099219.1?report=genbank&log$=protalign&blast_rank=2&RID=M9YWHJ41014
TRINITY_DN142096_c3_g2_i20	RA12H	RA1H	9.92233	1.73411	4.78668e-07	0.000117649	valine--tRNA ligase [Rattus norvegicus]	pfam08264, pfam00133	https://www.ncbi.nlm.nih.gov/protein/NP_445744.1?report=genbank&log$=protalign&blast_rank=2&RID=M9ZDSEMW013
TRINITY_DN138009_c0_g1_i23	RA12H	RA1H	9.92098	1.73261	6.27713e-07	0.000145902	sharpin [Rattus norvegicus]	pfam16764	https://www.ncbi.nlm.nih.gov/protein/NP_112415.1?report=genbank&log$=protalign&blast_rank=2&RID=M9ZNB7BP013
TRINITY_DN140448_c2_g3_i6	RA12H	RA1H	9.8994	1.71153	6.07578e-07	0.000143478	ubiquitin carboxyl-terminal hydrolase 44 [Rattus norvegicus]	pfam00443, pfam02148	https://www.ncbi.nlm.nih.gov/protein/NP_001101553.1?report=genbank&log$=protalign&blast_rank=1&RID=MA02AGCY013
TRINITY_DN142247_c4_g2_i13	RA12H	RA1H	9.88889	1.70079	4.5931e-07	0.000113924	synaptotagmin-like protein 3 [Rattus norvegicus]	pfam00168	https://www.ncbi.nlm.nih.gov/protein/NP_001121032.1?report=genbank&log$=protalign&blast_rank=1&RID=MA8EJXCG01N
TRINITY_DN142981_c5_g6_i2	RA12H	RA1H	9.8849	1.6973	4.83299e-07	0.000117896	mitogen-activated protein kinase kinase kinase 5 [Rattus norvegicus]	pfam00069	https://www.ncbi.nlm.nih.gov/protein/NP_001264623.1?report=genbank&log$=protalign&blast_rank=2&RID=MA8M15KY01N
TRINITY_DN140939_c1_g6_i1	RA12H	RA1H	9.88171	1.69359	1.47266e-06	0.000286447	DDB1- and CUL4-associated factor 11 [Rattus norvegicus]		https://www.ncbi.nlm.nih.gov/protein/NP_001009686.1?report=genbank&log$=protalign&blast_rank=1&RID=MA8UTWB701N
TRINITY_DN142135_c5_g8_i7	RA12H	RA1H	9.84348	1.65675	1.01871e-06	0.000213659	PREDICTED: TBC1 domain family member 1 isoform X3 [Rattus norvegicus]	pfam00566, pfam11830	https://www.ncbi.nlm.nih.gov/protein/XP_003752771.1?report=genbank&log$=protalign&blast_rank=1&RID=MA90JJKF014
TRINITY_DN139235_c4_g6_i1	RA12H	RA1H	9.81566	1.62985	8.34579e-07	0.000184141	nucleolar GTP-binding protein 2 [Rattus norvegicus]	pfam08153	https://www.ncbi.nlm.nih.gov/protein/NP_001020907.1?report=genbank&log$=protalign&blast_rank=1&RID=MA966MH2014
TRINITY_DN140386_c2_g3_i14	RA12H	RA1H	9.81255	1.62749	2.53385e-06	0.000446986	PREDICTED: activated CDC42 kinase 1 isoform X13 [Rattus norvegicus]	pfam07714, pfam09027, pfam11555	https://www.ncbi.nlm.nih.gov/protein/XP_017453481.1?report=genbank&log$=protalign&blast_rank=1&RID=MA9BW6S9016
TRINITY_DN139659_c2_g9_i19	RA12H	RA1H	9.81237	1.62642	2.94088e-06	0.000509068	NAD kinase 2, mitochondrial [Rattus norvegicus]		https://www.ncbi.nlm.nih.gov/protein/NP_001037717.1?report=genbank&log$=protalign&blast_rank=1&RID=MA9JTBST014
TRINITY_DN136740_c0_g1_i12	RA12H	RA1H	9.80537	1.61963	9.75782e-07	0.000206068	prohibitin-2-like protein [Cricetulus griseus]		https://www.ncbi.nlm.nih.gov/protein/ERE66554.1?report=genbank&log$=protalign&blast_rank=17&RID=MA9PP7WH014
TRINITY_DN142576_c0_g3_i18	RA12H	RA1H	9.80118	1.61554	5.69077e-07	0.000134817	probable ubiquitin carboxyl-terminal hydrolase FAF-X isoform 2 [Rattus norvegicus]	pfam00443	https://www.ncbi.nlm.nih.gov/protein/NP_001129395.1?report=genbank&log$=protalign&blast_rank=2&RID=MA9Y2JKM014
TRINITY_DN141448_c4_g7_i7	RA12H	RA1H	9.79775	1.61162	2.19569e-06	0.000399734	glycerophosphocholine phosphodiesterase GPCPD1 [Rattus norvegicus]	pfam00686, pfam03009	https://www.ncbi.nlm.nih.gov/protein/NP_942074.1?report=genbank&log$=protalign&blast_rank=1&RID=MAA47J69016
TRINITY_DN140164_c0_g4_i7	RA12H	RA1H	9.77695	1.59123	4.6742e-06	0.000739805	protein phosphatase 1 regulatory inhibitor subunit 16B [Rattus norvegicus]	pfam12796	https://www.ncbi.nlm.nih.gov/protein/NP_001178001.1?report=genbank&log$=protalign&blast_rank=7&RID=MAAEM8W1016
TRINITY_DN140091_c3_g23_i17	RA12H	RA1H	9.77589	1.59001	1.96749e-06	0.000364474	U3 small nucleolar RNA-associated protein 14 homolog A [Rattus norvegicus]	pfam04615	https://www.ncbi.nlm.nih.gov/protein/NP_001014135.2?report=genbank&log$=protalign&blast_rank=1&RID=MAAKAYPG01N
TRINITY_DN141559_c6_g13_i2	RA12H	RA1H	9.76151	1.57623	1.23929e-06	0.000249593	PREDICTED: protein HEG homolog 1 isoform X1 [Rattus norvegicus]	pfam07645	https://www.ncbi.nlm.nih.gov/protein/XP_006221221.1?report=genbank&log$=protalign&blast_rank=1&RID=MAARSYM2014
TRINITY_DN138250_c3_g2_i17	RA12H	RA1H	9.75712	1.57283	1.15902e-06	0.000237966	zinc finger protein-like 1 [Rattus norvegicus]		https://www.ncbi.nlm.nih.gov/protein/NP_001273865.1?report=genbank&log$=protalign&blast_rank=1&RID=MAAXKNCA016
TRINITY_DN140403_c8_g2_i12	RA12H	RA1H	9.75703	1.57247	2.29013e-06	0.000411856	CTD small phosphatase-like protein 2 [Rattus norvegicus]	pfam03031	https://www.ncbi.nlm.nih.gov/protein/NP_001014070.1?report=genbank&log$=protalign&blast_rank=1&RID=MAB1W0F9014
TRINITY_DN142190_c0_g6_i1	RA12H	RA1H	9.7558	1.571	1.38317e-06	0.000271908	disks large homolog 1 isoform X3 [Grammomys surdaster]	pfam10608, pfam09058, pfam00625, pfam00595, pfam10600, pfam00018	https://www.ncbi.nlm.nih.gov/protein/XP_028609621.1?report=genbank&log$=protalign&blast_rank=1&RID=MAB6U10J014
TRINITY_DN138027_c0_g1_i11	RA12H	RA1H	9.74473	1.5609	1.22651e-06	0.000248052	nuclear orphan receptor HZF-3 [Rattus norvegicus]	pfam00105	https://www.ncbi.nlm.nih.gov/protein/AAC52143.1?report=genbank&log$=protalign&blast_rank=2&RID=MABF6YBE014
TRINITY_DN141712_c1_g4_i12	RA12H	RA1H	9.74245	1.55813	8.13821e-07	0.00018173	PREDICTED: outer dense fiber protein 2 isoform X11 [Rattus norvegicus]	pfam01576	https://www.ncbi.nlm.nih.gov/protein/XP_017447024.1?report=genbank&log$=protalign&blast_rank=8&RID=MABN3395014
TRINITY_DN142649_c6_g6_i1	RA12H	RA1H	9.73702	1.55329	5.07659e-06	0.000792798	Srp72 protein, partial [Rattus norvegicus]		https://www.ncbi.nlm.nih.gov/protein/AAI07915.1?report=genbank&log$=protalign&blast_rank=1&RID=MABUDDRH014
TRINITY_DN141953_c6_g10_i15	RA12H	RA1H	9.73301	1.54852	2.20877e-06	0.000401127	protein phosphatase Slingshot homolog 2 [Rattus norvegicus]	pfam00782	https://www.ncbi.nlm.nih.gov/protein/NP_001100494.1?report=genbank&log$=protalign&blast_rank=1&RID=MAC215W8016
TRINITY_DN138605_c4_g2_i25	RA12H	RA1H	9.72844	1.5452	1.89437e-06	0.000352696	serine/threonine-protein kinase STK11 [Rattus norvegicus]	pfam00069	https://www.ncbi.nlm.nih.gov/protein/NP_001101539.1?report=genbank&log$=protalign&blast_rank=2&RID=MAC77MJG016
TRINITY_DN141100_c8_g9_i3	RA12H	RA1H	9.72594	1.54256	1.27188e-06	0.000255461	Ras-like without CAAX 1 (predicted), isoform CRA_c [Rattus norvegicus]	pfam00071	https://www.ncbi.nlm.nih.gov/protein/EDM00689.1?report=genbank&log$=protalign&blast_rank=10&RID=MACBZZB6014
TRINITY_DN141561_c2_g2_i12	RA12H	RA1H	9.71856	1.53481	1.53768e-06	0.000294446	cytohesin-3 [Mastomys coucha]	pfam01369, pfam00169	https://www.ncbi.nlm.nih.gov/protein/XP_031194507.1?report=genbank&log$=protalign&blast_rank=1&RID=MACH6EH9016
TRINITY_DN142417_c3_g2_i10	RA12H	RA1H	9.71842	1.53404	2.14557e-06	0.000392544	PREDICTED: C2 domain-containing protein 5 isoform X16 [Rattus norvegicus]		https://www.ncbi.nlm.nih.gov/protein/XP_006237702.1?report=genbank&log$=protalign&blast_rank=1&RID=MACR8NZZ014
TRINITY_DN140626_c3_g15_i18	RA12H	RA1H	9.7069	1.52318	1.33787e-06	0.00026653	cancer susceptibility candidate 3 [Rattus norvegicus]	pfam09405	https://www.ncbi.nlm.nih.gov/protein/EDM05958.1?report=genbank&log$=protalign&blast_rank=1&RID=MACVBDTD016
TRINITY_DN140391_c5_g10_i5	RA12H	RA1H	9.6983	1.51478	1.45574e-06	0.000283905	PREDICTED: lymphoid enhancer-binding factor 1 isoform X8 [Rattus norvegicus]	pfam08347, pfam00505	https://www.ncbi.nlm.nih.gov/protein/XP_006233368.1?report=genbank&log$=protalign&blast_rank=1&RID=MAD0JPM2014
TRINITY_DN142576_c0_g3_i19	RA12H	RA1H	9.68651	1.50362	1.38319e-06	0.000271908	probable ubiquitin carboxyl-terminal hydrolase FAF-X isoform 2 [Rattus norvegicus]	pfam00443	https://www.ncbi.nlm.nih.gov/protein/NP_001129395.1?report=genbank&log$=protalign&blast_rank=3&RID=MAD5WX9F016
TRINITY_DN138605_c4_g2_i6	RA12H	RA1H	9.68552	1.50308	1.59933e-06	0.000305459	serine/threonine-protein kinase STK11 [Rattus norvegicus]		https://www.ncbi.nlm.nih.gov/protein/NP_001101539.1?report=genbank&log$=protalign&blast_rank=2&RID=MADBR0VG014
TRINITY_DN141957_c7_g1_i1	RA12H	RA1H	9.68301	1.50039	1.22397e-06	0.000248052	ubiquitin thioesterase otulin [Rattus norvegicus]	pfam16218	https://www.ncbi.nlm.nih.gov/protein/NP_001289818.1?report=genbank&log$=protalign&blast_rank=1&RID=MADFBKB8014
TRINITY_DN142350_c1_g1_i11	RA12H	RA1H	9.67531	1.49165	5.18814e-06	0.000802252	Lysine-specific histone demethylase 1A [Chelonia mydas]	pfam04433	https://www.ncbi.nlm.nih.gov/protein/EMP29924.1?report=genbank&log$=protalign&blast_rank=6&RID=MADKD4FJ014
TRINITY_DN142405_c1_g10_i6	RA12H	RA1H	9.67338	1.4913	1.72791e-06	0.000325808	stromal interaction molecule 2 (predicted) [Rattus norvegicus]	pfam16533, pfam00769	https://www.ncbi.nlm.nih.gov/protein/EDL99866.1?report=genbank&log$=protalign&blast_rank=1&RID=MADTBGBM014
TRINITY_DN138384_c7_g7_i16	RA12H	RA1H	9.63197	1.45005	2.4884e-06	0.000441074	replication stress response regulator SDE2 [Rattus norvegicus]	pfam13297	https://www.ncbi.nlm.nih.gov/protein/NP_001020141.2?report=genbank&log$=protalign&blast_rank=1&RID=MADY70BC014
TRINITY_DN143031_c1_g21_i3	RA12H	RA1H	9.59471	1.41331	5.46204e-06	0.000837595	PREDICTED: probable E3 ubiquitin-protein ligase HERC1 isoform X3 [Rattus norvegicus]	pfam00415	https://www.ncbi.nlm.nih.gov/protein/XP_006226513.1?report=genbank&log$=protalign&blast_rank=10&RID=MAE29KEZ014
TRINITY_DN142624_c6_g22_i14	RA12H	RA1H	9.59029	1.41052	1.99585e-06	0.000368804	FACT complex subunit SPT16 [Rattus norvegicus]	pfam14826, pfam00557	https://www.ncbi.nlm.nih.gov/protein/NP_001100731.1?report=genbank&log$=protalign&blast_rank=9&RID=MAE5KAA2014
TRINITY_DN142898_c1_g9_i7	RA12H	RA1H	9.57567	1.39591	2.55197e-06	0.000449111	cytoplasmic dynein 1 light intermediate chain 2 [Rattus norvegicus]	pfam05783	https://www.ncbi.nlm.nih.gov/protein/NP_112288.1?report=genbank&log$=protalign&blast_rank=1&RID=MAEASN3401N
TRINITY_DN139255_c7_g1_i9	RA12H	RA1H	9.55714	1.37849	3.07643e-06	0.000525153	PREDICTED: tubulin polyglutamylase TTLL4 [Rattus norvegicus]	pfam03133	https://www.ncbi.nlm.nih.gov/protein/XP_001074653.1?report=genbank&log$=protalign&blast_rank=1&RID=MDEHDX9J014
TRINITY_DN140308_c8_g1_i19	RA12H	RA1H	9.55049	1.37163	2.24408e-06	0.000405547	metal cation symporter ZIP8 precursor [Rattus norvegicus]		https://www.ncbi.nlm.nih.gov/protein/NP_001011952.1?report=genbank&log$=protalign&blast_rank=2&RID=MAP3RXW4014
TRINITY_DN140965_c7_g4_i18	RA12H	RA1H	9.54127	1.36242	2.2224e-06	0.000402615	PREDICTED: cyclin-dependent kinase 11B isoform X2 [Rattus norvegicus]	pfam00069	https://www.ncbi.nlm.nih.gov/protein/XP_006239591.1?report=genbank&log$=protalign&blast_rank=6&RID=MAPH0M8C01N
TRINITY_DN142079_c5_g7_i28	RA12H	RA1H	9.54048	1.36196	2.31219e-06	0.000413809	protein strawberry notch homolog 2 [Rattus norvegicus]	pfam13871	https://www.ncbi.nlm.nih.gov/protein/NP_001101538.1?report=genbank&log$=protalign&blast_rank=1&RID=MAPRCCAC01N
TRINITY_DN141168_c1_g8_i14	RA12H	RA1H	9.53077	1.35221	3.84073e-06	0.000632258	intersectin-2 [Rattus rattus]	pfam00621, pfam16652, pfam00168	https://www.ncbi.nlm.nih.gov/protein/XP_032765057.1?report=genbank&log$=protalign&blast_rank=6&RID=MAPX048N016
TRINITY_DN140310_c5_g6_i12	RA12H	RA1H	9.51668	1.33861	2.68378e-06	0.000470069	PREDICTED: actin-like protein 6A isoform X1 [Rattus norvegicus]	pfam00022	https://www.ncbi.nlm.nih.gov/protein/XP_006232315.1?report=genbank&log$=protalign&blast_rank=6&RID=MAR2SZAP016
TRINITY_DN141569_c0_g3_i9	RA12H	RA1H	9.49957	1.32268	5.0881e-06	0.000792798	U3 small nucleolar RNA-associated protein 4 homolog [Rattus norvegicus]		https://www.ncbi.nlm.nih.gov/protein/NP_001009640.1?report=genbank&log$=protalign&blast_rank=1&RID=MAR64HCE014
TRINITY_DN140029_c11_g14_i19	RA12H	RA1H	9.494	1.31609	3.89895e-06	0.000640028	RAS guanyl-releasing protein 4 [Rattus norvegicus]	pfam00617, pfam00130	https://www.ncbi.nlm.nih.gov/protein/NP_570837.2?report=genbank&log$=protalign&blast_rank=1&RID=MARB3KHJ014
TRINITY_DN142616_c2_g7_i1	RA12H	RA1H	9.48359	1.30629	3.07589e-06	0.000525153	transmembrane protein 2 [Rattus norvegicus]		https://www.ncbi.nlm.nih.gov/protein/NP_001101066.1?report=genbank&log$=protalign&blast_rank=2&RID=MARFAU6J016
TRINITY_DN85560_c0_g1_i4	RA12H	RA1H	9.47558	1.29841	3.80922e-06	0.00062847	C-Myc-binding protein [Rattus norvegicus]		https://www.ncbi.nlm.nih.gov/protein/NP_001258253.1?report=genbank&log$=protalign&blast_rank=2&RID=MARJF742014
TRINITY_DN142691_c5_g18_i2	RA12H	RA1H	9.46587	1.29036	6.50297e-06	0.000979122	cytosolic iron-sulfur assembly component 3 [Rattus norvegicus]	pfam02906	https://www.ncbi.nlm.nih.gov/protein/NP_001013201.1?report=genbank&log$=protalign&blast_rank=2&RID=MARN52GR01N
TRINITY_DN140836_c5_g5_i5	RA12H	RA1H	9.46333	1.28732	3.50529e-06	0.000587506	CD2 antigen cytoplasmic tail-binding protein 2 [Rattus norvegicus]		https://www.ncbi.nlm.nih.gov/protein/NP_001099767.1?report=genbank&log$=protalign&blast_rank=3&RID=MARSRBTC016
TRINITY_DN142130_c4_g7_i15	RA12H	RA1H	9.46166	1.28527	2.97174e-06	0.000512988	leucine-rich repeats and immunoglobulin-like domains protein 2 precursor [Rattus norvegicus]	pfam07679, pfam13855	https://www.ncbi.nlm.nih.gov/protein/NP_001101180.1?report=genbank&log$=protalign&blast_rank=1&RID=MARVTEP2016
TRINITY_DN141670_c5_g14_i12	RA12H	RA1H	9.44466	1.26834	5.17877e-06	0.000802252	serine/threonine kinase 38 [Rhinolophus ferrumequinum]		https://www.ncbi.nlm.nih.gov/protein/KAF6365415.1?report=genbank&log$=protalign&blast_rank=1&RID=MAS03T64016
TRINITY_DN141268_c1_g1_i7	RA12H	RA1H	9.42573	1.25063	4.19539e-06	0.000678307	RecName: Full=Uncharacterized protein C6orf136 homolog	pfam10184	https://www.ncbi.nlm.nih.gov/protein/Q6MG12.1?report=genbank&log$=protalign&blast_rank=1&RID=MAT3J8F1016
TRINITY_DN141992_c6_g1_i7	RA12H	RA1H	9.40556	1.23058	4.45568e-06	0.000711311	DENN domain-containing protein 5A isoform X2 [Pteropus vampyrus]	pfam02759	https://www.ncbi.nlm.nih.gov/protein/XP_023378698.1?report=genbank&log$=protalign&blast_rank=1&RID=MATCEUGW016
TRINITY_DN139523_c5_g11_i6	RA12H	RA1H	9.39615	1.22234	4.11027e-06	0.000669177	arginyl-tRNA--protein transferase 1 [Rattus norvegicus]	pfam04377	https://www.ncbi.nlm.nih.gov/protein/NP_001099770.1?report=genbank&log$=protalign&blast_rank=2&RID=MAV4S907014
TRINITY_DN140671_c0_g4_i15	RA12H	RA1H	9.3953	1.22068	4.1501e-06	0.000674177	disintegrin and metalloproteinase domain-containing protein 15 precursor [Rattus norvegicus]	pfam08516, pfam00200	https://www.ncbi.nlm.nih.gov/protein/NP_064704.1?report=genbank&log$=protalign&blast_rank=2&RID=MAV7ZVHP016
TRINITY_DN140841_c1_g6_i7	RA12H	RA1H	9.37435	1.20147	6.46772e-06	0.000979122	PREDICTED: dmX-like protein 1 isoform X5 [Rattus norvegicus]		https://www.ncbi.nlm.nih.gov/protein/XP_017443360.1?report=genbank&log$=protalign&blast_rank=1&RID=MAVBP392016
TRINITY_DN140830_c4_g6_i7	RA12H	RA1H	9.35746	1.18405	5.41694e-06	0.000832407	PREDICTED: ubiquitin-protein ligase E3C isoform X2 [Rattus norvegicus]		https://www.ncbi.nlm.nih.gov/protein/XP_001055148.1?report=genbank&log$=protalign&blast_rank=1&RID=MAVES90E014
TRINITY_DN142178_c7_g3_i9	RA12H	RA1H	9.31509	1.14332	5.29802e-06	0.000815829	nuclear receptor coactivator 3 [Rattus norvegicus]	pfam08815, pfam07469	https://www.ncbi.nlm.nih.gov/protein/NP_445906.1?report=genbank&log$=protalign&blast_rank=2&RID=MAWH7V4S016
TRINITY_DN142003_c3_g2_i23	RA12H	RA1H	9.24442	1.07543	5.09483e-06	0.000792798	general vesicular transport factor p115 [Rattus rattus]	pfam18770	https://www.ncbi.nlm.nih.gov/protein/XP_032772383.1?report=genbank&log$=protalign&blast_rank=3&RID=MAWPYMWA016
TRINITY_DN141100_c8_g9_i9	RA12H	RA1H	9.17461	1.00826	6.52476e-06	0.000980226	Ras-like without CAAX 1 (predicted), isoform CRA_d [Rattus norvegicus]	pfam00071	https://www.ncbi.nlm.nih.gov/protein/EDM00690.1?report=genbank&log$=protalign&blast_rank=1&RID=MAWV21DG014
TRINITY_DN140123_c5_g9_i3	RA12H	RA1H	8.93819	3.4333	2.66444e-09	2.10493e-06	nuclear RNA export factor 1 [Rattus norvegicus]	pfam03943	https://www.ncbi.nlm.nih.gov/protein/NP_067590.1?report=genbank&log$=protalign&blast_rank=1&RID=MAWZACUJ01N
TRINITY_DN140517_c7_g9_i14	RA12H	RA1H	8.46376	5.20085	1.46162e-14	1.08034e-10	PREDICTED: mucosa-associated lymphoid tissue lymphoma translocation protein 1 isoform X3 [Rattus norvegicus]	pfam13895, pfam13927	https://www.ncbi.nlm.nih.gov/protein/XP_006222661.1?report=genbank&log$=protalign&blast_rank=2&RID=MAYMME7N014
TRINITY_DN141101_c0_g20_i11	RA12H	RA1H	8.39382	2.37493	7.1086e-08	2.62712e-05	Setd1a protein [Mus musculus]	pfam00856	https://www.ncbi.nlm.nih.gov/protein/AAH49883.1?report=genbank&log$=protalign&blast_rank=11&RID=MAYYFYY5014
TRINITY_DN140693_c1_g7_i20	RA12H	RA1H	8.20814	1.95796	8.80725e-08	3.01698e-05	germinal-center associated nuclear protein [Rattus norvegicus]	pfam16768, pfam03399	https://www.ncbi.nlm.nih.gov/protein/NP_001099852.1?report=genbank&log$=protalign&blast_rank=1&RID=MAZAE3V5016
TRINITY_DN139740_c8_g17_i1	RA12H	RA1H	8.20434	1.95464	8.73172e-08	3.01587e-05	No significant similarity
TRINITY_DN142591_c5_g1_i8	RA12H	RA1H	8.11186	2.09947	1.91295e-07	5.48037e-05	kelch-like protein 24 [Mus musculus]	pfam07707, pfam00651, pfam01344	https://www.ncbi.nlm.nih.gov/protein/NP_083712.4?report=genbank&log$=protalign&blast_rank=3&RID=MC2TGY1D014
TRINITY_DN140000_c10_g1_i31	RA12H	RA1H	8.00372	3.64966	3.55425e-13	1.19413e-09	RAS protein activator like-3 [Rattus norvegicus]	pfam00616, pfam05911	https://www.ncbi.nlm.nih.gov/protein/NP_001128034.1?report=genbank&log$=protalign&blast_rank=2&RID=MC3EA3KF016
TRINITY_DN142297_c2_g1_i13	RA12H	RA1H	7.93116	1.68467	3.6399e-07	9.30932e-05	gamma-tubulin complex component 3 [Rattus norvegicus]	pfam17681	https://www.ncbi.nlm.nih.gov/protein/NP_001100793.1?report=genbank&log$=protalign&blast_rank=3&RID=MC3MKA21014
TRINITY_DN142079_c5_g4_i6	RA12H	RA1H	7.76266	1.78115	2.79232e-06	0.000486773	cytokine receptor-like factor 3 isoform 2 [Mus musculus]		https://www.ncbi.nlm.nih.gov/protein/NP_001264035.1?report=genbank&log$=protalign&blast_rank=6&RID=MC3VA433014
TRINITY_DN140276_c4_g5_i19	RA12H	RA1H	7.29727	2.86997	3.04793e-06	0.000522702	serine/threonine-protein phosphatase 4 regulatory subunit 3B [Rattus norvegicus]		https://www.ncbi.nlm.nih.gov/protein/NP_001101837.1?report=genbank&log$=protalign&blast_rank=3&RID=MC41ZMVP016
TRINITY_DN142571_c3_g22_i19	RA12H	RA1H	7.29632	3.50619	1.66282e-09	1.42914e-06	serine/threonine-protein kinase SIK3 [Rattus norvegicus]	pfam00069	https://www.ncbi.nlm.nih.gov/protein/NP_001258145.2?report=genbank&log$=protalign&blast_rank=1&RID=MC486RYR01N
TRINITY_DN139142_c4_g2_i4	RA12H	RA1H	6.70633	2.25992	3.67078e-06	0.000609712	actin-related protein 5 [Rattus rattus]	pfam00022	https://www.ncbi.nlm.nih.gov/protein/XP_032760548.1?report=genbank&log$=protalign&blast_rank=1&RID=MC4DD9Y5014
TRINITY_DN141621_c3_g14_i5	RA12H	RA1H	6.61198	2.60137	1.60916e-06	0.000305758	FH1/FH2 domain-containing protein 1 [Rattus norvegicus]		https://www.ncbi.nlm.nih.gov/protein/NP_001178529.1?report=genbank&log$=protalign&blast_rank=1&RID=MC53F05S016
TRINITY_DN139117_c1_g1_i13	RA12H	RA1H	6.44324	2.78262	1.49404e-06	0.000289797	PREDICTED: E3 ubiquitin-protein ligase RFWD2 isoform X1 [Rattus norvegicus]	pfam13923	https://www.ncbi.nlm.nih.gov/protein/XP_006250175.1?report=genbank&log$=protalign&blast_rank=1&RID=MC59JJJE014
TRINITY_DN140892_c4_g5_i3	RA12H	RA1H	6.40085	3.90687	4.45132e-08	1.7979e-05	RNA exonuclease 1 homolog [Rattus norvegicus]	pfam15870	https://www.ncbi.nlm.nih.gov/protein/NP_001012114.2?report=genbank&log$=protalign&blast_rank=1&RID=MC5DW7J6016
TRINITY_DN136815_c1_g1_i1	RA12H	RA1H	6.22042	2.20421	4.87722e-07	0.000118584	hepatocyte growth factor receptor precursor [Rattus norvegicus]	pfam07714	https://www.ncbi.nlm.nih.gov/protein/NP_113705.1?report=genbank&log$=protalign&blast_rank=2&RID=MC5NBPP001N
TRINITY_DN137924_c10_g3_i3	RA12H	RA1H	6.20317	3.30707	2.89017e-08	1.35205e-05	histone-binding protein RBBP7 isoform X2 [Rattus rattus]	pfam12265	https://www.ncbi.nlm.nih.gov/protein/XP_032745656.1?report=genbank&log$=protalign&blast_rank=5&RID=MC5ZXXR001N
TRINITY_DN140426_c2_g9_i24	RA12H	RA1H	6.13489	3.45668	8.91133e-08	3.02143e-05	polycomb group protein ASXL1 [Rattus rattus]	pfam13919, pfam13922	https://www.ncbi.nlm.nih.gov/protein/XP_032760363.1?report=genbank&log$=protalign&blast_rank=3&RID=MC69B57701N
TRINITY_DN141888_c5_g8_i8	RA12H	RA1H	6.08054	2.68929	7.60845e-07	0.000172507	Dtx2 protein [Rattus norvegicus]	pfam18102	https://www.ncbi.nlm.nih.gov/protein/AAI66738.1?report=genbank&log$=protalign&blast_rank=2&RID=MC6H09EX016
TRINITY_DN139601_c3_g10_i10	RA12H	RA1H	6.06897	3.59193	2.17519e-08	1.10121e-05	autophagy protein 5 [Rattus rattus]	pfam04106	https://www.ncbi.nlm.nih.gov/protein/XP_032744409.1?report=genbank&log$=protalign&blast_rank=11&RID=MC6TK2YA01N
TRINITY_DN142163_c0_g3_i3	RA12H	RA1H	5.89886	2.15431	5.67435e-06	0.000866558	PREDICTED: G patch domain-containing protein 3 [Rattus norvegicus]	pfam03029, pfam01585	https://www.ncbi.nlm.nih.gov/protein/XP_001065500.1?report=genbank&log$=protalign&blast_rank=1&RID=MC725EK6016
TRINITY_DN141253_c6_g3_i20	RA12H	RA1H	5.82455	2.43439	2.60997e-06	0.000458226	scaffold attachment factor B2 [Rattus norvegicus]		https://www.ncbi.nlm.nih.gov/protein/NP_001290073.1?report=genbank&log$=protalign&blast_rank=1&RID=MC7B4BGK014
TRINITY_DN140206_c4_g14_i8	RA12H	RA1H	5.73343	3.2073	2.96659e-08	1.36194e-05	AT-rich interactive domain-containing protein 4B [Rattus norvegicus]	pfam08169, pfam01388	https://www.ncbi.nlm.nih.gov/protein/NP_445873.1?report=genbank&log$=protalign&blast_rank=5&RID=MC7HGKPB01N
TRINITY_DN138529_c2_g4_i2	RA12H	RA1H	5.20464	2.54779	2.44126e-06	0.000434803	CCR4-NOT transcription complex subunit 6 [Rattus norvegicus]		https://www.ncbi.nlm.nih.gov/protein/NP_001013878.1?report=genbank&log$=protalign&blast_rank=17&RID=MC7ST4X801N
TRINITY_DN138821_c7_g12_i9	RA12H	RA1H	4.9962	6.00884	8.66188e-12	1.77843e-08	60S ribosomal protein L13 [Rattus norvegicus]	pfam01294, pfam07140	https://www.ncbi.nlm.nih.gov/protein/NP_112363.1?report=genbank&log$=protalign&blast_rank=4&RID=MD1STD8101R
TRINITY_DN142482_c5_g16_i5	RA12H	RA1H	4.99132	4.05616	1.08671e-07	3.53847e-05	ubiquitin carboxyl-terminal hydrolase 47 isoform X3 [Rattus rattus]		https://www.ncbi.nlm.nih.gov/protein/XP_032748788.1?report=genbank&log$=protalign&blast_rank=3&RID=MD2D6N02016
TRINITY_DN142954_c4_g10_i28	RA12H	RA1H	4.96671	2.8096	1.07146e-06	0.000222461	TATA-binding protein-associated factor 172 precursor [Rattus norvegicus]	pfam12054, pfam00176	https://www.ncbi.nlm.nih.gov/protein/NP_001178846.1?report=genbank&log$=protalign&blast_rank=3&RID=MD2J5YMB014
TRINITY_DN140217_c1_g4_i31	RA12H	RA1H	4.78609	3.35448	1.0204e-06	0.000213659	angio-associated migratory cell protein [Rattus norvegicus]	pfam12894	https://www.ncbi.nlm.nih.gov/protein/NP_001100390.1?report=genbank&log$=protalign&blast_rank=6&RID=MD2PYXCN014
TRINITY_DN141918_c7_g7_i2	RA12H	RA1H	4.33842	3.89789	1.28925e-07	3.95823e-05	vigilin [Rattus norvegicus]	pfam00013	https://www.ncbi.nlm.nih.gov/protein/NP_742036.2?report=genbank&log$=protalign&blast_rank=4&RID=MD2WC6UV014
TRINITY_DN141322_c8_g3_i15	RA12H	RA1H	4.29635	3.85171	8.75579e-07	0.000190346	heterogeneous nuclear ribonucleoprotein U-like protein 2 [Rattus norvegicus]	pfam00622, pfam03247	https://www.ncbi.nlm.nih.gov/protein/NP_001292149.1?report=genbank&log$=protalign&blast_rank=2&RID=MD377B1F014
TRINITY_DN137165_c0_g1_i1	RA12H	RA1H	4.19434	3.68831	8.96286e-07	0.000193206	claudin-4 [Rattus norvegicus]	pfam00822	https://www.ncbi.nlm.nih.gov/protein/NP_001012022.1?report=genbank&log$=protalign&blast_rank=1&RID=MD3D7PR2016
TRINITY_DN141181_c0_g4_i16	RA12H	RA1H	4.18403	4.06145	1.30058e-07	3.95823e-05	PREDICTED: eukaryotic translation initiation factor 4 gamma 1 isoform X3 [Rattus norvegicus]	pfam02854, pfam05104	https://www.ncbi.nlm.nih.gov/protein/XP_006248645.1?report=genbank&log$=protalign&blast_rank=1&RID=MD3U0HJZ014
TRINITY_DN140357_c1_g1_i12	RA12H	RA1H	4.14912	4.81671	2.89034e-07	7.74047e-05	PREDICTED: dual specificity protein kinase CLK3 isoform X1 [Rattus norvegicus]	pfam00069	https://www.ncbi.nlm.nih.gov/protein/XP_006243208.1?report=genbank&log$=protalign&blast_rank=29&RID=MD3ZTHBH016
TRINITY_DN142634_c4_g12_i17	RA12H	RA1H	4.03943	4.96046	2.6079e-08	1.29369e-05	ubiquitin carboxyl-terminal hydrolase 36 [Rattus norvegicus]	pfam00443	https://www.ncbi.nlm.nih.gov/protein/NP_001100539.1?report=genbank&log$=protalign&blast_rank=1&RID=MD451EFK014
TRINITY_DN138821_c7_g12_i8	RA12H	RA1H	4.03404	4.20585	1.49772e-06	0.000289797	Interferon gamma receptor 1 [Rattus norvegicus]		https://www.ncbi.nlm.nih.gov/protein/AAH62039.1?report=genbank&log$=protalign&blast_rank=1&RID=MD4A62FG016
TRINITY_DN142208_c2_g1_i7	RA12H	RA1H	3.86755	4.58648	6.50416e-06	0.000979122	mitogen-activated protein kinase kinase kinase 4 [Rattus norvegicus]	pfam00069	https://www.ncbi.nlm.nih.gov/protein/NP_001100926.1?report=genbank&log$=protalign&blast_rank=2&RID=MD4MF42Z016
TRINITY_DN138352_c1_g2_i10	RA12H	RA1H	3.8587	4.18678	1.06188e-06	0.000221093	connector enhancer of kinase suppressor of ras 3 [Rattus norvegicus]	pfam10534, pfam06663, pfam07647	https://www.ncbi.nlm.nih.gov/protein/NP_001012061.1?report=genbank&log$=protalign&blast_rank=1&RID=MD4U0Z7T014
TRINITY_DN136116_c0_g3_i4	RA12H	RA1H	3.73022	4.82073	6.42678e-07	0.000148912	Hermansky-Pudlak syndrome 4 protein [Rattus norvegicus]		https://www.ncbi.nlm.nih.gov/protein/NP_001100618.2?report=genbank&log$=protalign&blast_rank=1&RID=MD4YTW5D01R
TRINITY_DN141502_c4_g16_i1	RA12H	RA1H	3.51262	3.86726	4.87277e-06	0.000764684	No significant similarity
TRINITY_DN140536_c5_g2_i23	RA12H	RA1H	3.4963	4.7778	1.34141e-06	0.00026653	RAF proto-oncogene serine/threonine-protein kinase [Rattus norvegicus]	pfam02196, pfam00130, pfam00069	https://www.ncbi.nlm.nih.gov/protein/NP_036771.1?report=genbank&log$=protalign&blast_rank=4&RID=MDD20VTB014
TRINITY_DN141571_c6_g1_i12	RA12H	RA1H	3.27983	6.36007	5.44096e-07	0.00013015	leukocyte surface antigen CD53 [Rattus norvegicus]	pfam00335	https://www.ncbi.nlm.nih.gov/protein/NP_036655.1?report=genbank&log$=protalign&blast_rank=1&RID=MDD831YT016
TRINITY_DN140521_c2_g2_i47	RA12H	RA1H	3.20054	6.48394	9.62099e-07	0.000204347	FERM domain containing 4B, isoform CRA_b [Rattus norvegicus]	pfam11819	https://www.ncbi.nlm.nih.gov/protein/EDL91429.1?report=genbank&log$=protalign&blast_rank=5&RID=MDDWMCRM01R
TRINITY_DN142814_c5_g9_i4	RA12H	RA1H	3.18418	7.15588	1.32537e-06	0.000265483	E3 SUMO-protein ligase RanBP2 [Rattus norvegicus]	pfam00638, pfam12185, pfam00160, pfam00641	https://www.ncbi.nlm.nih.gov/protein/NP_001178533.1?report=genbank&log$=protalign&blast_rank=1&RID=MDE0RCVR014
TRINITY_DN140670_c11_g1_i5	RA12H	RA1H	3.01764	7.2955	3.69464e-06	0.0006123	PREDICTED: solute carrier family 25 member 36 isoform X4 [Rattus norvegicus]	pfam00153	https://www.ncbi.nlm.nih.gov/protein/XP_008756066.1?report=genbank&log$=protalign&blast_rank=1&RID=MDEA283H016

## Sheet: DEGS fish 1H up
ID	sampleA	sampleB	logFC	logCPM	PValue	FDR	annotation	PFAM	link
TRINITY_DN80531_c0_g6_i1	FA12H	FA1H	-12.4724	4.46434	1.39184e-06	0.000120782	zinc finger and BTB domain-containing protein 20 [Seriola lalandi dorsalis]	PF00651	https://www.ncbi.nlm.nih.gov/protein/XP_023277131.1?report=genbank&log$=protalign&blast_rank=1&RID=HBGXR7FH016
TRINITY_DN86644_c2_g1_i10	FA12H	FA1H	-12.0578	4.0536	1.4129e-17	1.70358e-14	PREDICTED: histone-lysine N-methyltransferase 2C-like isoform X2 [Lates calcarifer]		https://www.ncbi.nlm.nih.gov/protein/XP_018542424.1?report=genbank&log$=protalign&blast_rank=1&RID=HBGYPG43016
TRINITY_DN112936_c0_g1_i1	FA12H	FA1H	-12.0182	4.01342	1.0002e-05	0.000661222	N-terminal kinase-like protein SCY1-like protein 1 [Collichthys lucidus]		https://www.ncbi.nlm.nih.gov/protein/TKS72273.1?report=genbank&log$=protalign&blast_rank=1&RID=HBH49KW9014
TRINITY_DN84428_c4_g8_i4	FA12H	FA1H	-12.0014	3.99713	7.47761e-06	0.000518635	Calcium-binding protein 39 [Larimichthys crocea]	PF11535	https://www.ncbi.nlm.nih.gov/protein/TMS17626.1?report=genbank&log$=protalign&blast_rank=1&RID=HBH9JT71014
TRINITY_DN85914_c0_g3_i1	FA12H	FA1H	-11.9412	3.939	1.53827e-11	6.10099e-09	thrombospondin-1 [Labrus bergylta]	PF00090	https://www.ncbi.nlm.nih.gov/protein/XP_020484187.1?report=genbank&log$=protalign&blast_rank=1&RID=HBHAU1K0016
TRINITY_DN67680_c0_g1_i3	FA12H	FA1H	-11.6921	3.69153	8.16192e-24	1.99857e-20	No significant similarity found
TRINITY_DN78967_c0_g2_i6	FA12H	FA1H	-11.6806	3.6802	2.29574e-24	5.877e-21	PREDICTED: egl nine homolog 1 isoform X1 [Stegastes partitus]	PF11430	https://www.ncbi.nlm.nih.gov/protein/XP_008300211.1?report=genbank&log$=protalign&blast_rank=1&RID=H8ZY6C3101R
TRINITY_DN81742_c2_g4_i4	FA12H	FA1H	-11.6676	3.66728	5.21415e-21	8.89865e-18	L-lactate dehydrogenase B chainPF02866 [Sparus aurata]	PF02866	https://www.ncbi.nlm.nih.gov/protein/XP_030295995.1?report=genbank&log$=protalign&blast_rank=1&RID=H90NT5C101R
TRINITY_DN83370_c0_g1_i4	FA12H	FA1H	-11.6563	3.65606	1.52478e-24	4.08925e-21	transmembrane channel-like protein 6 isoform X1 [Epinephelus lanceolatus]		https://www.ncbi.nlm.nih.gov/protein/XP_033500270.1?report=genbank&log$=protalign&blast_rank=1&RID=H8ZX9GVS016
TRINITY_DN84160_c2_g3_i5	FA12H	FA1H	-11.5488	3.54975	1.16657e-20	1.93236e-17	stromal interaction molecule 1-like isoform X3 [Sparus aurata]		https://www.ncbi.nlm.nih.gov/protein/XP_030255148.1?report=genbank&log$=protalign&blast_rank=3&RID=H90PE7G501R
TRINITY_DN81593_c0_g3_i7	FA12H	FA1H	-11.5184	3.51972	3.92852e-18	5.26786e-15	stromal interaction molecule 1-like isoform X3 [Sparus aurata]		https://www.ncbi.nlm.nih.gov/protein/XP_030255148.1?report=genbank&log$=protalign&blast_rank=3&RID=HBHG9MU2014
TRINITY_DN88612_c1_g2_i21	FA12H	FA1H	-11.2817	3.28499	5.29864e-11	1.76576e-08	unnamed protein product, partial [Tetraodon nigroviridis]		https://www.ncbi.nlm.nih.gov/protein/CAG11656.1?report=genbank&log$=protalign&blast_rank=1&RID=HBHHCVJW014
TRINITY_DN87728_c0_g1_i19	FA12H	FA1H	-11.1292	3.13554	1.58415e-17	1.8587e-14	Syntaxin-binding protein 5 Lethal(2) giant larvae protein-like protein 3 Tomosyn-1 [Larimichthys crocea]		https://www.ncbi.nlm.nih.gov/protein/KAE8286838.1?report=genbank&log$=protalign&blast_rank=1&RID=HXZ4RSJA014
TRINITY_DN85821_c0_g1_i2	FA12H	FA1H	-11.0977	3.10474	5.59218e-15	4.43586e-12	scavenger receptor cysteine-rich type 1 protein M130-like [Sander lucioperca]	PF00530	https://www.ncbi.nlm.nih.gov/protein/XP_031177501.1?report=genbank&log$=protalign&blast_rank=1&RID=HXZ5J18U014
TRINITY_DN83415_c0_g2_i5	FA12H	FA1H	-11.0438	3.05161	3.348e-14	2.41461e-11	Rho-related GTP-binding protein RhoG Sid 10750 Precursor [Channa argus]		https://www.ncbi.nlm.nih.gov/protein/KAF3705487.1?report=genbank&log$=protalign&blast_rank=1&RID=HXZ6ERJT016
TRINITY_DN85972_c2_g4_i11	FA12H	FA1H	-11.0426	3.05029	1.95656e-16	1.96771e-13	serine/threonine-protein kinase WNK4-like isoform X3 [Sparus aurata]		https://www.ncbi.nlm.nih.gov/protein/XP_030264682.1?report=genbank&log$=protalign&blast_rank=1&RID=J0DJHG2M016
TRINITY_DN84599_c0_g5_i2	FA12H	FA1H	-11.0083	3.01656	1.17292e-15	1.08292e-12	No significant similarity found
TRINITY_DN85710_c1_g3_i3	FA12H	FA1H	-10.984	2.99159	1.36632e-11	5.62539e-09	protein LYRIC isoform X2 [Larimichthys crocea]		https://www.ncbi.nlm.nih.gov/protein/XP_010728764.1?report=genbank&log$=protalign&blast_rank=1&RID=J0DM5WEM016
TRINITY_DN88658_c0_g1_i5	FA12H	FA1H	-10.9282	2.93848	3.00861e-08	4.70671e-06	transmembrane protein 71 [Labrus bergylta]		https://www.ncbi.nlm.nih.gov/protein/XP_020511915.1?report=genbank&log$=protalign&blast_rank=1&RID=J0DPT2MS016
TRINITY_DN83095_c2_g1_i3	FA12H	FA1H	-10.9011	2.91061	7.35428e-13	4.1619e-10	Ataxin-7 [Dicentrarchus labrax]	PF08517	https://www.ncbi.nlm.nih.gov/protein/CBN81091.1?report=genbank&log$=protalign&blast_rank=1&RID=J0DSMW0P016
TRINITY_DN82223_c0_g8_i10	FA12H	FA1H	-10.8504	2.86165	3.93237e-13	2.33123e-10	RNA-binding protein MEX3B isoform X2 [Larimichthys crocea]		https://www.ncbi.nlm.nih.gov/protein/XP_019115472.1?report=genbank&log$=protalign&blast_rank=1&RID=J0DT7J0E014
TRINITY_DN88600_c2_g2_i2	FA12H	FA1H	-10.8454	2.85656	4.28984e-13	2.51666e-10	tyrosine-protein kinase Lyn-like isoform X2 [Sparus aurata]	PF16920	https://www.ncbi.nlm.nih.gov/protein/XP_030259938.1?report=genbank&log$=protalign&blast_rank=1&RID=J0F4BJJG014
TRINITY_DN81546_c0_g5_i4	FA12H	FA1H	-10.8165	2.83096	7.87861e-06	0.000543769	protein FAM117A [Larimichthys crocea]		https://www.ncbi.nlm.nih.gov/protein/XP_019126430.2?report=genbank&log$=protalign&blast_rank=1&RID=J0F2K7AK014
TRINITY_DN85969_c0_g1_i5	FA12H	FA1H	-10.8071	2.8189	5.66897e-14	3.80084e-11	heme-binding protein 1-like [Labrus bergylta]		https://www.ncbi.nlm.nih.gov/protein/XP_020498369.1?report=genbank&log$=protalign&blast_rank=1&RID=J0F3EPPH014
TRINITY_DN82279_c0_g2_i4	FA12H	FA1H	-10.7007	2.71343	5.24232e-12	2.44002e-09	FBP32II precursor [Morone saxatilis]		https://www.ncbi.nlm.nih.gov/protein/ABB29991.1?report=genbank&log$=protalign&blast_rank=1&RID=JXAM428N01R
TRINITY_DN86888_c1_g1_i19	FA12H	FA1H	-10.6819	2.69631	2.19783e-12	1.11513e-09	T-lymphoma invasion and metastasis-inducing protein 1 [Morone saxatilis]	PF18385	https://www.ncbi.nlm.nih.gov/protein/XP_035522910.1?report=genbank&log$=protalign&blast_rank=1&RID=JXAN2YYJ014
TRINITY_DN86248_c3_g6_i3	FA12H	FA1H	-10.6773	2.6927	1.01643e-10	3.16267e-08	agulator complex protein LAMTOR5 [Sphaeramia orbicularis]		https://www.ncbi.nlm.nih.gov/protein/XP_029995620.1?report=genbank&log$=protalign&blast_rank=2&RID=JXANK2YP014
TRINITY_DN87202_c1_g5_i12	FA12H	FA1H	-10.655	2.66978	5.8289e-13	3.38431e-10	ATP-binding cassette sub-family B member 7, mitochondrial [Morone saxatilis]		https://www.ncbi.nlm.nih.gov/protein/XP_035524800.1?report=genbank&log$=protalign&blast_rank=1&RID=JXB2CKNV01R
TRINITY_DN87185_c4_g1_i1	FA12H	FA1H	-10.6226	2.63859	6.02307e-10	1.52114e-07	No significant similarity found
TRINITY_DN84633_c0_g1_i2	FA12H	FA1H	-10.6124	2.62871	1.19573e-11	4.98832e-09	serine/arginine-rich splicing factor 5-like isoform X2 [Monopterus albus]		https://www.ncbi.nlm.nih.gov/protein/XP_020459709.1?report=genbank&log$=protalign&blast_rank=1&RID=JXB3MVCR01R
TRINITY_DN84160_c2_g3_i6	FA12H	FA1H	-10.6113	2.62651	9.85207e-12	4.14074e-09	stromal interaction molecule 1a [Morone saxatilis]		https://www.ncbi.nlm.nih.gov/protein/XP_035535652.1?report=genbank&log$=protalign&blast_rank=1&RID=JXBKFNKU01R
TRINITY_DN86786_c1_g3_i8	FA12H	FA1H	-10.5936	2.61099	3.27875e-08	5.04524e-06	Sorting nexin-25 [Larimichthys crocea]	PF03700	https://www.ncbi.nlm.nih.gov/protein/KAE8286279.1?report=genbank&log$=protalign&blast_rank=2&RID=JXBMFUR701R
TRINITY_DN80391_c2_g1_i1	FA12H	FA1H	-10.5934	2.60994	2.88423e-07	3.17259e-05	adrenoceptor beta 2, surface a [Morone saxatilis]		https://www.ncbi.nlm.nih.gov/protein/XP_035525031.1?report=genbank&log$=protalign&blast_rank=1&RID=JXBN6MWK01R
TRINITY_DN83051_c4_g8_i11	FA12H	FA1H	-10.5418	2.55834	5.89434e-12	2.6557e-09	Dynamin-binding protein [Dicentrarchus labrax]		https://www.ncbi.nlm.nih.gov/protein/CBN81455.1?report=genbank&log$=protalign&blast_rank=1&RID=JXCKU3MR014
TRINITY_DN88023_c1_g3_i2	FA12H	FA1H	-10.5215	2.5386	3.97874e-12	1.9152e-09	nuclear factor 1 C-type isoform X1 [Maylandia zebra]		https://www.ncbi.nlm.nih.gov/protein/XP_004569371.1?report=genbank&log$=protalign&blast_rank=1&RID=JXCMFDEP01R
TRINITY_DN82624_c0_g1_i5	FA12H	FA1H	-10.4983	2.5161	5.85692e-12	2.6557e-09	pre-B-cell leukemia homeobox interacting protein 1b isoform X5 [Morone saxatilis]		https://www.ncbi.nlm.nih.gov/protein/XP_035527957.1?report=genbank&log$=protalign&blast_rank=1&RID=JXCN1MTW016
TRINITY_DN84498_c2_g10_i2	FA12H	FA1H	-10.392	2.41332	4.15629e-11	1.43808e-08	Fanconi anemia group B protein [Morone saxatilis]	PF11107	https://www.ncbi.nlm.nih.gov/protein/XP_035532633.1?report=genbank&log$=protalign&blast_rank=1&RID=JXCWH22001R
TRINITY_DN84230_c0_g1_i11	FA12H	FA1H	-10.366	2.38703	4.16212e-11	1.43808e-08	transcriptional repressor p66 alpha-like isoform X1 [Morone saxatilis]		https://www.ncbi.nlm.nih.gov/protein/XP_035526574.1?report=genbank&log$=protalign&blast_rank=1&RID=JXCXGR7V014
TRINITY_DN79505_c1_g1_i1	FA12H	FA1H	-10.323	2.34381	2.50648e-09	5.51415e-07	snail family zinc finger 1b [Morone saxatilis]		https://www.ncbi.nlm.nih.gov/protein/XP_035511861.1?report=genbank&log$=protalign&blast_rank=1&RID=JXCY7PCX014
TRINITY_DN88321_c1_g5_i1	FA12H	FA1H	-10.3216	2.34489	6.26336e-10	1.56776e-07	No significant similarity found
TRINITY_DN84144_c4_g1_i6	FA12H	FA1H	-10.2935	2.31604	4.95212e-11	1.66011e-08	No significant similarity found
TRINITY_DN81853_c0_g1_i12	FA12H	FA1H	-10.2902	2.3132	3.42454e-11	1.22067e-08	WD repeat-containing protein 92 [Morone saxatilis]		https://www.ncbi.nlm.nih.gov/protein/XP_035518861.1?report=genbank&log$=protalign&blast_rank=1&RID=JXDDZ2R201R
TRINITY_DN87876_c4_g1_i6	FA12H	FA1H	-10.2775	2.30048	6.15074e-11	1.99083e-08	chemokine receptor 3 [Dicentrarchus labrax]	pfam00001	https://www.ncbi.nlm.nih.gov/protein/AIK66546.1?report=genbank&log$=protalign&blast_rank=1&RID=JXP1S43E01R
TRINITY_DN82330_c0_g3_i1	FA12H	FA1H	-10.2459	2.26781	4.08275e-09	8.42258e-07	Nucleus accumbens-associated protein 1 [Larimichthys crocea]		https://www.ncbi.nlm.nih.gov/protein/KAE8283073.1?report=genbank&log$=protalign&blast_rank=1&RID=JXP338DJ014
TRINITY_DN81871_c4_g1_i4	FA12H	FA1H	-10.2061	2.23091	1.79997e-10	5.11981e-08	calcium-binding protein 39 [Oreochromis niloticus]		https://www.ncbi.nlm.nih.gov/protein/XP_003459566.1?report=genbank&log$=protalign&blast_rank=2&RID=JXP3YA7H014
TRINITY_DN88107_c4_g7_i9	FA12H	FA1H	-10.2023	2.22851	1.29039e-10	3.84517e-08	WD repeat-containing protein 11 [Morone saxatilis]		https://www.ncbi.nlm.nih.gov/protein/XP_035519528.1?report=genbank&log$=protalign&blast_rank=1&RID=K2ERCTBY01R
TRINITY_DN86941_c3_g7_i4	FA12H	FA1H	-10.1884	2.21334	5.76952e-11	1.88915e-08	No significant similarity found
TRINITY_DN84077_c1_g7_i18	FA12H	FA1H	-10.1775	2.20087	2.11188e-06	0.000173633	hypothetical protein PFLUV_G00031840 [Perca fluviatilis]		https://www.ncbi.nlm.nih.gov/protein/KAF1392803.1?report=genbank&log$=protalign&blast_rank=1&RID=K2ESZUPZ01R
TRINITY_DN85079_c1_g5_i8	FA12H	FA1H	-10.1767	2.20246	4.38661e-10	1.16533e-07	protein-tyrosine kinase 2-beta-like [Morone saxatilis]		https://www.ncbi.nlm.nih.gov/protein/XP_035533895.1?report=genbank&log$=protalign&blast_rank=1&RID=K2EZ7R8U014
TRINITY_DN84779_c4_g2_i1	FA12H	FA1H	-10.164	2.19124	1.59674e-10	4.61162e-08	zinc finger and BTB domain-containing protein 7B [Morone saxatilis]	PF00096	https://www.ncbi.nlm.nih.gov/protein/XP_035527959.1?report=genbank&log$=protalign&blast_rank=2&RID=K2EZUFZZ016
TRINITY_DN84045_c4_g1_i2	FA12H	FA1H	-10.1497	2.17763	3.86545e-09	8.00361e-07	switch-associated protein 70b [Morone saxatilis]		https://www.ncbi.nlm.nih.gov/protein/XP_035521422.1?report=genbank&log$=protalign&blast_rank=1&RID=K2F0HBRJ014
TRINITY_DN86368_c1_g1_i14	FA12H	FA1H	-10.1288	2.15624	2.31994e-10	6.40473e-08	3-phosphoinositide-dependent protein kinase 1 [Dicentrarchus labrax]		https://www.ncbi.nlm.nih.gov/protein/CBN81295.1?report=genbank&log$=protalign&blast_rank=1&RID=K2F6DV2B014
TRINITY_DN87828_c1_g1_i5	FA12H	FA1H	-10.1193	2.14757	1.56904e-09	3.56317e-07	RNA-binding protein 47 isoform X1 [Morone saxatilis]		https://www.ncbi.nlm.nih.gov/protein/XP_035516285.1?report=genbank&log$=protalign&blast_rank=1&RID=K2F7U1KX014
TRINITY_DN85821_c0_g1_i4	FA12H	FA1H	-10.0948	2.12325	4.56104e-11	1.54811e-08	deleted in malignant brain tumors 1 protein-like [Morone saxatilis]		https://www.ncbi.nlm.nih.gov/protein/XP_035534569.1?report=genbank&log$=protalign&blast_rank=1&RID=K2F95U9T016
TRINITY_DN84075_c1_g3_i3	FA12H	FA1H	-10.0729	2.1015	1.32101e-10	3.87602e-08	myotubularin-related protein 9 isoform X2 [Morone saxatilis]		https://www.ncbi.nlm.nih.gov/protein/XP_035530524.1?report=genbank&log$=protalign&blast_rank=1&RID=K2FNUVY4014
TRINITY_DN85494_c1_g4_i8	FA12H	FA1H	-10.065	2.09422	5.73993e-11	1.88915e-08	helicase POLQ-like isoform X1 [Epinephelus lanceolatus]		https://www.ncbi.nlm.nih.gov/protein/XP_033501953.1?report=genbank&log$=protalign&blast_rank=1&RID=K2FPKVB4016
TRINITY_DN84754_c1_g1_i9	FA12H	FA1H	-10.0487	2.07903	2.29678e-10	6.37203e-08	rotatin [Morone saxatilis]	pfam14726	https://www.ncbi.nlm.nih.gov/protein/XP_035511921.1?report=genbank&log$=protalign&blast_rank=1&RID=K2FR36AD016
TRINITY_DN83566_c1_g4_i1	FA12H	FA1H	-10.0447	2.07612	3.06801e-09	6.56986e-07	glutamate decarboxylase 1 isoform X2 [Larimichthys crocea]		https://www.ncbi.nlm.nih.gov/protein/XP_019110731.1?report=genbank&log$=protalign&blast_rank=1&RID=K2FVR4JF014
TRINITY_DN87145_c1_g6_i11	FA12H	FA1H	-10.0398	2.06911	1.68047e-10	4.80418e-08	inositol 1,4,5-trisphosphate receptor type 1 [Morone saxatilis]		https://www.ncbi.nlm.nih.gov/protein/XP_035518486.1?report=genbank&log$=protalign&blast_rank=1&RID=K2FWGBD4016
TRINITY_DN86244_c0_g1_i2	FA12H	FA1H	-10.0131	2.04367	1.21215e-10	3.65204e-08	No significant similarity found
TRINITY_DN81622_c0_g1_i3	FA12H	FA1H	-9.99433	2.02505	1.181e-09	2.77136e-07	No significant similarity found
TRINITY_DN82571_c2_g1_i3	FA12H	FA1H	-9.97651	2.00865	3.24965e-09	6.88035e-07	No significant similarity found
TRINITY_DN84285_c0_g13_i4	FA12H	FA1H	-9.9305	1.96328	2.57667e-09	5.64651e-07	deoxyhypusine synthase-like [Hippoglossus hippoglossus]		https://www.ncbi.nlm.nih.gov/protein/XP_034448859.1?report=genbank&log$=protalign&blast_rank=1&RID=K2GNSPPT014
TRINITY_DN86474_c2_g1_i11	FA12H	FA1H	-9.90377	1.94075	1.00172e-07	1.32432e-05	lysine-specific demethylase 4C isoform X1 [Morone saxatilis]		https://www.ncbi.nlm.nih.gov/protein/XP_035515887.1?report=genbank&log$=protalign&blast_rank=1&RID=K56Y4JDG014
TRINITY_DN85552_c1_g3_i3	FA12H	FA1H	-9.88813	1.92175	1.18034e-09	2.77136e-07	hypothetical protein F7725_025567 [Dissostichus mawsoni]		https://www.ncbi.nlm.nih.gov/protein/KAF3834363.1?report=genbank&log$=protalign&blast_rank=1&RID=K5721UPV016
TRINITY_DN80965_c0_g1_i17	FA12H	FA1H	-9.81838	1.85468	1.16282e-09	2.75162e-07	FYN-binding protein 1 isoform X2 [Morone saxatilis]	pfam14603	https://www.ncbi.nlm.nih.gov/protein/XP_035524357.1?report=genbank&log$=protalign&blast_rank=1&RID=KJGR2P4901R
TRINITY_DN86294_c6_g1_i4	FA12H	FA1H	-9.7999	1.83787	5.07879e-10	1.31812e-07	Leukocyte elastase inhibitor [Dicentrarchus labrax]	pfam00079	https://www.ncbi.nlm.nih.gov/protein/CBN81772.1?report=genbank&log$=protalign&blast_rank=1&RID=KJFWEV96014
TRINITY_DN79720_c0_g1_i1	FA12H	FA1H	-9.79984	1.8379	5.53971e-10	1.42462e-07	calcitonin gene-related peptide type 1 receptor isoform X2 [Morone saxatilis]	pfam02793 pfam00002	https://www.ncbi.nlm.nih.gov/protein/XP_035533702.1?report=genbank&log$=protalign&blast_rank=1&RID=KJG7PUY7014
TRINITY_DN84159_c1_g1_i5	FA12H	FA1H	-9.77467	1.81359	5.84838e-10	1.49038e-07	No significant similarity found
TRINITY_DN84771_c0_g2_i4	FA12H	FA1H	-9.7354	1.77489	2.50674e-07	2.81229e-05	cleavage and polyadenylation specificity factor subunit 1 [Morone saxatilis]	pfam10433 pfam03178	https://www.ncbi.nlm.nih.gov/protein/XP_035537291.1?report=genbank&log$=protalign&blast_rank=1&RID=KJR9JUBE016
TRINITY_DN76845_c0_g1_i2	FA12H	FA1H	-9.73018	1.77083	1.1475e-09	2.73777e-07	CD209 antigen-like protein E [Morone saxatilis]	pfam00059	https://www.ncbi.nlm.nih.gov/protein/XP_035530084.1?report=genbank&log$=protalign&blast_rank=1&RID=KJGPETVP014
TRINITY_DN86879_c1_g4_i1	FA12H	FA1H	-9.72744	1.7691	4.30234e-09	8.75072e-07	No significant similarity found
TRINITY_DN79294_c0_g1_i4	FA12H	FA1H	-9.72638	1.76615	7.57329e-09	1.46068e-06	cardiolipin synthase (CMP-forming) [Morone saxatilis]	pfam01066	https://www.ncbi.nlm.nih.gov/protein/XP_035519319.1?report=genbank&log$=protalign&blast_rank=1&RID=KJRA4P1F016
TRINITY_DN84145_c1_g6_i4	FA12H	FA1H	-9.72534	1.76627	8.69263e-09	1.62645e-06	nuclear receptor subfamily 1, group D, member 4b [Morone saxatilis]	pfam00105	https://www.ncbi.nlm.nih.gov/protein/XP_035517938.1?report=genbank&log$=protalign&blast_rank=1&RID=KJRAP29M016
TRINITY_DN84676_c0_g2_i4	FA12H	FA1H	-9.7155	1.75493	8.07681e-08	1.08822e-05	inositol polyphosphate phosphatase-like 1b [Morone saxatilis]	pfam00017 pfam07647	https://www.ncbi.nlm.nih.gov/protein/XP_035525435.1?report=genbank&log$=protalign&blast_rank=1&RID=KJRU9K84014
TRINITY_DN82498_c1_g2_i3	FA12H	FA1H	-9.71546	1.75672	3.35939e-08	5.15524e-06	cAMP-dependent protein kinase catalytic subunit alpha [Morone saxatilis]	pfam00069	https://www.ncbi.nlm.nih.gov/protein/XP_035515973.1?report=genbank&log$=protalign&blast_rank=1&RID=KJRV5EP6014
TRINITY_DN84144_c4_g1_i3	FA12H	FA1H	-9.71002	1.75104	1.23631e-09	2.87719e-07	No significant similarity found
TRINITY_DN83094_c0_g1_i7	FA12H	FA1H	-9.69737	1.74316	3.53958e-06	0.000275652	No significant similarity found
TRINITY_DN86143_c3_g1_i22	FA12H	FA1H	-9.69244	1.73475	1.87523e-09	4.17435e-07	No significant similarity found
TRINITY_DN76845_c0_g1_i3	FA12H	FA1H	-9.65534	4.23661	1.03196e-32	4.84326e-29	CD209 antigen-like [Larimichthys crocea]	PF00059	https://www.ncbi.nlm.nih.gov/protein/XP_027130889.1?report=genbank&log$=protalign&blast_rank=1&RID=H8ZG5Z4B014
TRINITY_DN88041_c0_g3_i7	FA12H	FA1H	-9.64279	1.68562	6.65864e-08	9.3987e-06	cAMP-regulated D2 protein [Morone saxatilis]	pfam00135	https://www.ncbi.nlm.nih.gov/protein/XP_035535039.1?report=genbank&log$=protalign&blast_rank=1&RID=KMZY1NM7016
TRINITY_DN83740_c3_g8_i12	FA12H	FA1H	-9.63646	1.68349	8.10158e-06	0.00055711	WW domain-containing adapter protein with coiled-coil-like isoform X2 [Morone saxatilis]	no hit	https://www.ncbi.nlm.nih.gov/protein/XP_035526593.1?report=genbank&log$=protalign&blast_rank=1&RID=KMZYKKKW014
TRINITY_DN84626_c0_g1_i5	FA12H	FA1H	-9.59473	1.64285	1.18162e-07	1.51936e-05	mucin-12 [Morone saxatilis]	pfam01456	https://www.ncbi.nlm.nih.gov/protein/XP_035512083.1?report=genbank&log$=protalign&blast_rank=3&RID=KMZZ9JAJ016
TRINITY_DN85605_c0_g3_i1	FA12H	FA1H	-9.58275	1.62879	8.07729e-09	1.53167e-06	LOW QUALITY PROTEIN: poly(A) RNA polymerase GLD2 [Morone saxatilis]	pfam03828	https://www.ncbi.nlm.nih.gov/protein/XP_035513997.1?report=genbank&log$=protalign&blast_rank=1&RID=KN05XAEV014
TRINITY_DN86908_c0_g9_i5	FA12H	FA1H	-9.56291	1.60949	3.21406e-09	6.85649e-07	dual specificity protein phosphatase 22-A [Morone saxatilis]	pfam00782	https://www.ncbi.nlm.nih.gov/protein/XP_035507810.1?report=genbank&log$=protalign&blast_rank=1&RID=KJR3EGF9014
TRINITY_DN85176_c0_g1_i4	FA12H	FA1H	-9.5559	1.60102	1.156e-07	1.49323e-05	No significant similarity found
TRINITY_DN83200_c2_g2_i1	FA12H	FA1H	-9.52769	1.57715	1.00864e-08	1.83836e-06	No significant similarity found
TRINITY_DN85587_c1_g11_i13	FA12H	FA1H	-9.50882	1.55755	8.04786e-09	1.53124e-06	serum paraoxonase/arylesterase 2-like [Morone saxatilis]	pfam01731	https://www.ncbi.nlm.nih.gov/protein/XP_035527794.1?report=genbank&log$=protalign&blast_rank=1&RID=KN0CKVT6016
TRINITY_DN85482_c2_g5_i12	FA12H	FA1H	-9.50385	1.55013	1.39398e-07	1.73689e-05	No significant similarity found
TRINITY_DN83679_c0_g3_i3	FA12H	FA1H	-9.50376	1.54957	1.80658e-07	2.17869e-05	MAP kinase-interacting serine/threonine-protein kinase 1 [Morone saxatilis]	pfam00069	https://www.ncbi.nlm.nih.gov/protein/XP_035509210.1?report=genbank&log$=protalign&blast_rank=1&RID=KN0DV9RX016
TRINITY_DN86059_c1_g3_i21	FA12H	FA1H	-9.49494	1.54432	4.30397e-09	8.75072e-07	RNA-directed DNA polymerase from mobile element jockey [Takifugu flavidus]	no hit	https://www.ncbi.nlm.nih.gov/protein/TWW53843.1?report=genbank&log$=protalign&blast_rank=1&RID=KN0M484Y01R
TRINITY_DN62437_c0_g1_i1	FA12H	FA1H	-9.47892	1.53008	1.45737e-08	2.54111e-06	No significant similarity found
TRINITY_DN80614_c2_g7_i4	FA12H	FA1H	-9.46629	1.51924	3.13908e-07	3.41805e-05	TBC1 domain family member 2B [Morone saxatilis]	pfam00566	https://www.ncbi.nlm.nih.gov/protein/XP_035520590.1?report=genbank&log$=protalign&blast_rank=1&RID=KN0N74DU01R
TRINITY_DN85562_c2_g2_i1	FA12H	FA1H	-9.46463	1.5188	7.24982e-07	7.00347e-05	No significant similarity found
TRINITY_DN86439_c0_g1_i1	FA12H	FA1H	-9.45793	1.50968	6.29134e-09	1.24761e-06	No significant similarity found
TRINITY_DN81016_c0_g2_i8	FA12H	FA1H	-9.45659	1.5074	1.12406e-08	2.02904e-06	anaphase-promoting complex subunit 15 [Morone saxatilis]	pfam15243	https://www.ncbi.nlm.nih.gov/protein/XP_035510809.1?report=genbank&log$=protalign&blast_rank=1&RID=KN0VZC1S01R
TRINITY_DN84866_c1_g3_i2	FA12H	FA1H	-9.44959	1.50241	3.09763e-08	4.81921e-06	neurobeachin-like protein 1 isoform X2 [Larimichthys crocea]	pfam02138	https://www.ncbi.nlm.nih.gov/protein/XP_027147341.1?report=genbank&log$=protalign&blast_rank=2&RID=KN117JJZ016
TRINITY_DN80094_c0_g1_i1	FA12H	FA1H	-9.44197	1.49459	7.26761e-09	1.40655e-06	eosinophil peroxidase isoform X1 [Morone saxatilis]	pfam03098 pfam00386	https://www.ncbi.nlm.nih.gov/protein/XP_035524313.1?report=genbank&log$=protalign&blast_rank=2&RID=KN11W8K1014
TRINITY_DN87025_c0_g3_i11	FA12H	FA1H	-9.43206	1.48675	7.48164e-08	1.0277e-05	transcriptional regulator ATRX isoform X1 [Morone saxatilis]	PF00271	https://www.ncbi.nlm.nih.gov/protein/XP_035524789.1?report=genbank&log$=protalign&blast_rank=1&RID=KN12H2NC016
TRINITY_DN86097_c1_g1_i3	FA12H	FA1H	-9.42777	1.48186	2.21625e-08	3.6284e-06	vacuolar protein sorting-associated protein 16 homolog [Larimichthys crocea]	pfam04840 pfam04841	https://www.ncbi.nlm.nih.gov/protein/XP_019125277.1?report=genbank&log$=protalign&blast_rank=2&RID=KN1AN15801R
TRINITY_DN86110_c3_g5_i4	FA12H	FA1H	-9.42348	1.47572	9.72116e-09	1.78334e-06	SH3KBP1-binding protein 1-like [Labrus bergylta]	no hit	https://www.ncbi.nlm.nih.gov/protein/XP_020514016.1?report=genbank&log$=protalign&blast_rank=1&RID=KN1B6UD401R
TRINITY_DN85860_c0_g7_i5	FA12H	FA1H	-9.40739	1.46537	3.06981e-06	0.000243505	chromatin-remodeling ATPase INO80 [Morone saxatilis]	pfam00176	https://www.ncbi.nlm.nih.gov/protein/XP_035534662.1?report=genbank&log$=protalign&blast_rank=1&RID=KN1BUTWU01R
TRINITY_DN85533_c0_g1_i7	FA12H	FA1H	-9.40588	1.45787	3.02491e-08	4.71911e-06	peripheral plasma membrane protein CASK isoform X4 [Seriola lalandi dorsalis]	pfam00069 pfam00625	https://www.ncbi.nlm.nih.gov/protein/XP_023249219.1?report=genbank&log$=protalign&blast_rank=1&RID=KN1WTH23014
TRINITY_DN83381_c3_g3_i10	FA12H	FA1H	-9.3921	3.9326	4.01594e-23	9.42392e-20	myocyte enhancer factor 2ca isoform X1 [Hippoglossus hippoglossus]	PF09047	https://www.ncbi.nlm.nih.gov/protein/XP_034458713.1?report=genbank&log$=protalign&blast_rank=2&RID=H90B9B4Y01R
TRINITY_DN85835_c5_g5_i5	FA12H	FA1H	-9.38616	1.44246	4.2149e-08	6.29652e-06	unconventional myosin-Ig [Morone saxatilis]	pfam00063 pfam06017	https://www.ncbi.nlm.nih.gov/protein/XP_035537651.1?report=genbank&log$=protalign&blast_rank=1&RID=KRKWRFFD01R
TRINITY_DN86303_c1_g4_i3	FA12H	FA1H	-9.38444	1.43476	8.89989e-07	8.33998e-05	hypothetical protein PFLUV_G00012690 [Perca fluviatilis]	pfam14538	https://www.ncbi.nlm.nih.gov/protein/KAF1395553.1?report=genbank&log$=protalign&blast_rank=1&RID=KRKXFHDY01R
TRINITY_DN84600_c1_g5_i5	FA12H	FA1H	-9.37268	1.42912	2.07107e-08	3.42054e-06	No significant similarity found
TRINITY_DN81594_c5_g2_i3	FA12H	FA1H	-9.36841	1.42626	1.23099e-07	1.57923e-05	No significant similarity found
TRINITY_DN87705_c3_g2_i4	FA12H	FA1H	-9.36332	1.41847	1.97645e-08	3.29324e-06	No significant similarity found
TRINITY_DN88531_c0_g1_i2	FA12H	FA1H	-9.35623	1.40955	2.36599e-07	2.71164e-05	nesprin-1 isoform X1 [Morone saxatilis]	pfam01576 pfam00307 pfam09602 pfam05557	https://www.ncbi.nlm.nih.gov/protein/XP_035530001.1?report=genbank&log$=protalign&blast_rank=1&RID=KRM4YYCD016
TRINITY_DN83429_c0_g1_i9	FA12H	FA1H	-9.34868	1.40359	1.85835e-08	3.14295e-06	PDZ and LIM domain protein 1 [Morone saxatilis]	pfam15936 pfam00595 pfam15936	https://www.ncbi.nlm.nih.gov/protein/XP_035519821.1?report=genbank&log$=protalign&blast_rank=1&RID=KRMBZ2PN014
TRINITY_DN85285_c3_g4_i6	FA12H	FA1H	-9.34195	1.39732	8.20425e-08	1.10276e-05	cytoplasmic polyadenylation element-binding protein 4-like isoform X1 [Sparus aurata]	pfam16367 pfam16366	https://www.ncbi.nlm.nih.gov/protein/XP_030252476.1?report=genbank&log$=protalign&blast_rank=1&RID=KRMCVDZS014
TRINITY_DN86588_c1_g8_i8	FA12H	FA1H	-9.33812	1.39435	1.06359e-08	1.92605e-06	No significant similarity found
TRINITY_DN81903_c2_g1_i2	FA12H	FA1H	-9.33807	1.39739	1.32305e-07	1.66323e-05	zinc finger MYM-type protein 4 isoform X1 [Sparus aurata]	pfam12012	https://www.ncbi.nlm.nih.gov/protein/XP_030268171.1?report=genbank&log$=protalign&blast_rank=2&RID=KRMNWVB1016
TRINITY_DN84999_c4_g2_i9	FA12H	FA1H	-9.33572	1.39247	8.56508e-09	1.60792e-06	uncharacterized protein LOC117152861 [Anabas testudineus]	cd06095 retropepsin	https://www.ncbi.nlm.nih.gov/protein/XP_033181900.1?report=genbank&log$=protalign&blast_rank=1&RID=KRMPEURV01R
TRINITY_DN88786_c2_g1_i2	FA12H	FA1H	-9.32982	1.387	9.40632e-09	1.73122e-06	N-acylglucosamine 2-epimerase [Morone saxatilis]	pfam07221	https://www.ncbi.nlm.nih.gov/protein/XP_035512713.1?report=genbank&log$=protalign&blast_rank=1&RID=KRMR284N016
TRINITY_DN83860_c4_g1_i5	FA12H	FA1H	-9.32953	1.38594	9.29303e-07	8.60813e-05	rab11 family-interacting protein 4B isoform X2 [Morone saxatilis]	pfam02463	https://www.ncbi.nlm.nih.gov/protein/XP_035516461.1?report=genbank&log$=protalign&blast_rank=1&RID=KRMZPP30016
TRINITY_DN81468_c0_g2_i2	FA12H	FA1H	-9.32772	1.39014	8.98475e-06	0.000606003	No significant similarity found
TRINITY_DN86523_c3_g3_i2	FA12H	FA1H	-9.32644	1.38473	1.483e-08	2.56987e-06	hypothetical protein F7725_015867 [Dissostichus mawsoni]	no hit	https://www.ncbi.nlm.nih.gov/protein/KAF3849370.1?report=genbank&log$=protalign&blast_rank=1&RID=KRN0YB4H014
TRINITY_DN87586_c0_g3_i2	FA12H	FA1H	-9.32543	1.38182	1.35608e-08	2.40166e-06	matrin 3-like 1.2 [Epinephelus lanceolatus]	no hit	https://www.ncbi.nlm.nih.gov/protein/XP_033489392.1?report=genbank&log$=protalign&blast_rank=1&RID=KRNBXF41014
TRINITY_DN83778_c2_g1_i5	FA12H	FA1H	-9.31328	1.37081	9.87259e-09	1.80524e-06	serine/arginine-rich splicing factor 9 [Morone saxatilis]	no hit	https://www.ncbi.nlm.nih.gov/protein/XP_035524004.1?report=genbank&log$=protalign&blast_rank=2&RID=KRNCR740014
TRINITY_DN87549_c2_g1_i12	FA12H	FA1H	-9.30476	1.36449	2.57311e-08	4.13451e-06	serine/arginine-rich splicing factor 11-like isoform X2 [Morone saxatilis]	cd12518	https://www.ncbi.nlm.nih.gov/protein/XP_035526412.1?report=genbank&log$=protalign&blast_rank=1&RID=KRND9S12014
TRINITY_DN85587_c1_g11_i10	FA12H	FA1H	-9.30355	1.36035	3.68292e-06	0.000284524	serum paraoxonase/arylesterase 2-like [Morone saxatilis]	pfam01731	https://www.ncbi.nlm.nih.gov/protein/XP_035527794.1?report=genbank&log$=protalign&blast_rank=1&RID=KRNWMNFR01R
TRINITY_DN84393_c0_g1_i16	FA12H	FA1H	-9.29389	1.34899	4.45824e-07	4.61159e-05	Aminopeptidase RNPEPL1 [Larimichthys crocea]	pfam09127 pfam01433	https://www.ncbi.nlm.nih.gov/protein/TMS01479.1?report=genbank&log$=protalign&blast_rank=1&RID=KRNXASTU01R
TRINITY_DN85960_c4_g2_i2	FA12H	FA1H	-9.28459	1.34448	2.52344e-08	4.08383e-06	glucose-6-phosphate isomerase-like [Labrus bergylta]	pfam00342	https://www.ncbi.nlm.nih.gov/protein/XP_020509244.1?report=genbank&log$=protalign&blast_rank=1&RID=KRNXZ5AJ014
TRINITY_DN87554_c2_g3_i4	FA12H	FA1H	-9.28321	1.33861	5.56916e-07	5.62096e-05	AFG3-like protein 2 isoform X1 [Mastacembelus armatus]	pfam01434	https://www.ncbi.nlm.nih.gov/protein/XP_026169966.1?report=genbank&log$=protalign&blast_rank=1&RID=KRPJBUR9014
TRINITY_DN82020_c0_g6_i7	FA12H	FA1H	-9.26395	1.32939	1.3653e-05	0.000861056	F-box/LRR-repeat protein 3-like [Morone saxatilis]	pfam12937	https://www.ncbi.nlm.nih.gov/protein/XP_035508017.1?report=genbank&log$=protalign&blast_rank=1&RID=KRPJYMDB016
TRINITY_DN86567_c2_g5_i12	FA12H	FA1H	-9.25986	1.32133	9.95466e-08	1.32226e-05	E3 ubiquitin-protein ligase UBR2 isoform X4 [Mastacembelus armatus]	pfam02207 pfam02617	https://www.ncbi.nlm.nih.gov/protein/XP_026164596.1?report=genbank&log$=protalign&blast_rank=1&RID=KRPKJ1VX014
TRINITY_DN88715_c1_g1_i3	FA12H	FA1H	-9.25387	1.3154	3.20846e-08	4.97789e-06	integrin alpha-L-like isoform X1 [Anarrhichthys ocellatus]	pfam08441 pfam00092 pfam01839	https://www.ncbi.nlm.nih.gov/protein/XP_031723040.1
TRINITY_DN88319_c2_g1_i1	FA12H	FA1H	-9.25381	1.31142	3.52225e-07	3.73577e-05	suppressor of SWI4 1 homolog [Morone saxatilis]	no hit	https://www.ncbi.nlm.nih.gov/protein/XP_035511291.1
TRINITY_DN81519_c0_g3_i2	FA12H	FA1H	-9.24956	1.31079	1.36743e-08	2.41417e-06	C-lectin-A [Dicentrarchus labrax]	pfam00059 pfam09728	https://www.ncbi.nlm.nih.gov/protein/ACF77004.1
TRINITY_DN82979_c3_g1_i1	FA12H	FA1H	-9.23988	1.30232	2.46607e-08	4.0025e-06	sorting nexin-7 [Morone saxatilis]	pfam00787 pfam09325	https://www.ncbi.nlm.nih.gov/protein/XP_035510628.1
TRINITY_DN85912_c1_g1_i3	FA12H	FA1H	-9.22685	1.29048	3.8142e-07	4.00768e-05	pleckstrin homology domain-containing family M member 1 [Morone saxatilis]	pfam13901 pfam02759	https://www.ncbi.nlm.nih.gov/protein/XP_035519661.1?report=genbank&log$=protalign&blast_rank=1&RID=KX7UWN9Z016
TRINITY_DN84999_c4_g2_i5	FA12H	FA1H	-9.21874	1.28135	7.61734e-08	1.04157e-05	uncharacterized protein LOC117152861 [Anabas testudineus]	cd06095 retropepsin	https://www.ncbi.nlm.nih.gov/protein/XP_033181900.1?report=genbank&log$=protalign&blast_rank=1&RID=KRMPEURV01R
TRINITY_DN84491_c2_g4_i2	FA12H	FA1H	-9.20204	1.26635	4.27469e-07	4.45002e-05	No significant similarity found
TRINITY_DN85015_c2_g3_i1	FA12H	FA1H	-9.20094	1.26594	5.546e-08	8.05014e-06	transmembrane 6 superfamily member 1-like [Morone saxatilis]	pfam10914	https://www.ncbi.nlm.nih.gov/protein/XP_035537965.1?report=genbank&log$=protalign&blast_rank=1&RID=MJBA9HHE01R
TRINITY_DN88130_c2_g3_i11	FA12H	FA1H	-9.18395	1.25147	3.67292e-07	3.88801e-05	zinc finger protein 64 isoform X2 [Epinephelus lanceolatus]	pfam13465	https://www.ncbi.nlm.nih.gov/protein/XP_033507205.1?report=genbank&log$=protalign&blast_rank=1&RID=MJBDFB3S01R
TRINITY_DN87432_c0_g4_i11	FA12H	FA1H	-9.16098	1.22411	2.01481e-07	2.36894e-05	heterogeneous nuclear ribonucleoproteins C1/C2 isoform X3 [Morone saxatilis]	pfam00076	https://www.ncbi.nlm.nih.gov/protein/XP_035530871.1?report=genbank&log$=protalign&blast_rank=1&RID=MJBG030W016
TRINITY_DN86151_c0_g1_i4	FA12H	FA1H	-9.15703	1.22086	6.9408e-08	9.72622e-06	golgin subfamily A member 5 [Morone saxatilis]	pfam09787	https://www.ncbi.nlm.nih.gov/protein/XP_035529374.1?report=genbank&log$=protalign&blast_rank=1&RID=MJBJJP2C014
TRINITY_DN87887_c0_g1_i7	FA12H	FA1H	-9.15586	1.222	2.69783e-08	4.256e-06	myocardin isoform X1 [Sparus aurata]	pfam02037	https://www.ncbi.nlm.nih.gov/protein/XP_030255250.1?report=genbank&log$=protalign&blast_rank=1&RID=MMB1790J014
TRINITY_DN87013_c2_g2_i10	FA12H	FA1H	-9.15498	1.22195	5.28822e-08	7.73578e-06	No significant similarity found
TRINITY_DN85944_c1_g1_i3	FA12H	FA1H	-9.14557	1.2104	1.49173e-07	1.84643e-05	kelch repeat-containing protein [Morone saxatilis]	pfam13415	https://www.ncbi.nlm.nih.gov/protein/XP_035531342.1?report=genbank&log$=protalign&blast_rank=1&RID=MMB2P7KU016
TRINITY_DN84216_c0_g2_i1	FA12H	FA1H	-9.12323	1.19155	1.50824e-07	1.86278e-05	SIN3-HDAC complex associated factor, like isoform X2 [Morone saxatilis]	pfam15396	https://www.ncbi.nlm.nih.gov/protein/XP_035508398.1?report=genbank&log$=protalign&blast_rank=1&RID=MMBC1TRV014
TRINITY_DN82742_c0_g1_i2	FA12H	FA1H	-9.12218	1.18827	1.14866e-07	1.48716e-05	No significant similarity found
TRINITY_DN80965_c0_g1_i19	FA12H	FA1H	-9.11688	1.18918	4.42322e-06	0.000332149	FYN-binding protein 1 isoform X2 [Morone saxatilis]	pfam14603	https://www.ncbi.nlm.nih.gov/protein/XP_035524357.1?report=genbank&log$=protalign&blast_rank=1&RID=MMBDH4YT016
TRINITY_DN87303_c0_g1_i4	FA12H	FA1H	-9.11665	1.18424	4.37322e-08	6.51574e-06	glucocorticoid modulatory element-binding protein 1 isoform X2 [Morone saxatilis]	pfam01342	https://www.ncbi.nlm.nih.gov/protein/XP_035537886.1?report=genbank&log$=protalign&blast_rank=1&RID=MMBS8JKZ016
TRINITY_DN86544_c4_g1_i3	FA12H	FA1H	-9.10848	1.17108	3.15667e-06	0.000248992	zinc finger protein 862 [Morone saxatilis]	pfam18445	https://www.ncbi.nlm.nih.gov/protein/XP_035520192.1?report=genbank&log$=protalign&blast_rank=1&RID=MMBSVZUZ016
TRINITY_DN83568_c2_g2_i1	FA12H	FA1H	-9.10653	1.1774	1.90771e-06	0.000158701	ankyrin repeat and KH domain-containing protein 1-like isoform X8 [Anarrhichthys ocellatus]	no hit
TRINITY_DN81861_c0_g3_i1	FA12H	FA1H	-9.0923	1.16009	5.3772e-08	7.84556e-06	neuronal calcium sensor 1 isoform X2 [Monopterus albus]	pfam13499	https://www.ncbi.nlm.nih.gov/protein/XP_020446249.1?report=genbank&log$=protalign&blast_rank=1&RID=MMCAS8H6014
TRINITY_DN84600_c1_g5_i4	FA12H	FA1H	-9.08999	1.15989	4.40245e-08	6.542e-06	No significant similarity found
TRINITY_DN83810_c3_g5_i2	FA12H	FA1H	-9.08366	1.15341	2.5935e-08	4.13648e-06	No significant similarity found
TRINITY_DN83385_c1_g5_i2	FA12H	FA1H	-9.05974	1.13335	5.4217e-07	5.48195e-05	mediator of RNA polymerase II transcription subunit 26 [Morone saxatilis]	pfam15693 pfam15694	https://www.ncbi.nlm.nih.gov/protein/XP_035526919.1?report=genbank&log$=protalign&blast_rank=1&RID=MPZX9MPV014
TRINITY_DN85530_c2_g3_i16	FA12H	FA1H	-9.0499	1.12149	2.15223e-07	2.50436e-05	serine/threonine-protein kinase VRK1 [Morone saxatilis]	pfam00069	https://www.ncbi.nlm.nih.gov/protein/XP_035530630.1?report=genbank&log$=protalign&blast_rank=1&RID=MPZXY5R8014
TRINITY_DN86410_c1_g3_i5	FA12H	FA1H	-9.04807	1.11848	1.86351e-07	2.21884e-05	hepatocyte growth factor activator [Morone saxatilis]	pfam00089	https://www.ncbi.nlm.nih.gov/protein/XP_035531581.1?report=genbank&log$=protalign&blast_rank=1&RID=MPZYJ35R014
TRINITY_DN85068_c0_g7_i4	FA12H	FA1H	-9.04596	1.11503	5.24765e-07	5.31551e-05	No significant similarity found
TRINITY_DN84419_c4_g1_i5	FA12H	FA1H	-9.03264	1.10477	4.03659e-08	6.05945e-06	LOW QUALITY PROTEIN: autophagy-related protein 8-like [Sphaeramia orbicularis]	pfam02991	https://www.ncbi.nlm.nih.gov/protein/XP_029983970.1?report=genbank&log$=protalign&blast_rank=2&RID=MR0ATFNF014
TRINITY_DN87169_c3_g4_i1	FA12H	FA1H	-9.03181	1.10364	1.64817e-06	0.000139794	unnamed protein product [Anisakis simplex]	no hit
TRINITY_DN87346_c1_g3_i9	FA12H	FA1H	-9.0316	1.10362	2.18071e-06	0.000178252	serine/threonine-protein kinase N1b isoform X2 [Morone saxatilis]	pfam00069	https://www.ncbi.nlm.nih.gov/protein/XP_035511536.1?report=genbank&log$=protalign&blast_rank=1&RID=MR0EVVY6016
TRINITY_DN82666_c1_g2_i1	FA12H	FA1H	-9.03121	1.1046	5.74043e-08	8.28963e-06	Vacuolar protein sorting-associated protein 26B-like [Collichthys lucidus]	pfam03643	https://www.ncbi.nlm.nih.gov/protein/TKS80857.1?report=genbank&log$=protalign&blast_rank=1&RID=MR0FK16B014
TRINITY_DN87071_c0_g3_i10	FA12H	FA1H	-8.99299	1.06914	7.46785e-08	1.0277e-05	histone deacetylase 7 [Morone saxatilis]	pfam00850	https://www.ncbi.nlm.nih.gov/protein/XP_035512059.1?report=genbank&log$=protalign&blast_rank=1&RID=MR0G8NK6014
TRINITY_DN82360_c6_g5_i12	FA12H	FA1H	-8.99174	1.06621	1.30736e-06	0.000114866	No significant similarity found
TRINITY_DN77032_c0_g1_i3	FA12H	FA1H	-8.99133	1.06706	9.00109e-08	1.20412e-05	Cytochrome c oxidase subunit 7C, mitochondrial [Liparis tanakae]	pfam02935	https://www.ncbi.nlm.nih.gov/protein/TNN53012.1?report=genbank&log$=protalign&blast_rank=1&RID=MRJK5U7R01R
TRINITY_DN74209_c0_g1_i1	FA12H	FA1H	-8.98752	1.06341	5.1827e-08	7.60116e-06	equilibrative nucleoside transporter 1-like [Perca flavescens]	pfam01733	https://www.ncbi.nlm.nih.gov/protein/XP_028460876.1?report=genbank&log$=protalign&blast_rank=1&RID=MRJKYTNK01R
TRINITY_DN82925_c2_g1_i2	FA12H	FA1H	-8.97906	1.05762	3.9154e-07	4.10636e-05	No significant similarity found
TRINITY_DN85246_c3_g1_i7	FA12H	FA1H	-8.96921	1.0477	2.71654e-07	3.01167e-05	SIDT2 protein [Podargus strigoides]	pfam13965	https://www.ncbi.nlm.nih.gov/protein/NXX19063.1?report=genbank&log$=protalign&blast_rank=1&RID=MRJZJ8SN014
TRINITY_DN86711_c1_g2_i5	FA12H	FA1H	-8.94971	1.02857	2.83279e-07	3.12824e-05	LOW QUALITY PROTEIN: interleukin 2 receptor, gamma a [Morone saxatilis]	PF15874	https://www.ncbi.nlm.nih.gov/protein/XP_035522717.1?report=genbank&log$=protalign&blast_rank=1&RID=MRK1AASK014
TRINITY_DN87352_c4_g1_i3	FA12H	FA1H	-8.92764	1.01017	1.10027e-06	9.94637e-05	MFS-type transporter SLC18B1 [Morone saxatilis]	no hit	https://www.ncbi.nlm.nih.gov/protein/XP_035530649.1?report=genbank&log$=protalign&blast_rank=1&RID=MRK90AD0016
TRINITY_DN88088_c4_g6_i7	FA12H	FA1H	-8.90418	0.982585	1.3609e-07	1.70109e-05	dihydrolipoyllysine-residue acetyltransferase component of pyruvate dehydrogenase complex, mitochondrial [Morone saxatilis]	pfam00198	https://www.ncbi.nlm.nih.gov/protein/XP_035522078.1?report=genbank&log$=protalign&blast_rank=1&RID=MRKA2GT0016
TRINITY_DN87606_c1_g3_i4	FA12H	FA1H	-8.89563	0.977827	5.06835e-07	5.16175e-05	high-affinity choline transporter 1-like isoform X3 [Morone saxatilis]	pfam00474	https://www.ncbi.nlm.nih.gov/protein/XP_035525721.1?report=genbank&log$=protalign&blast_rank=1&RID=MRKASATT016
TRINITY_DN84880_c0_g9_i1	FA12H	FA1H	-8.89325	0.972057	6.99121e-07	6.81256e-05	MHC class II regulatory factor RFX1-like isoform X6 [Sparus aurata]	pfam02257	https://www.ncbi.nlm.nih.gov/protein/XP_030263166.1?report=genbank&log$=protalign&blast_rank=1&RID=MU436VGD01R
TRINITY_DN79358_c0_g1_i13	FA12H	FA1H	-8.88259	0.96323	2.58819e-07	2.8979e-05	fibrosin-1-like protein isoform X9 [Larimichthys crocea]	no hit	https://www.ncbi.nlm.nih.gov/protein/XP_027133860.1?report=genbank&log$=protalign&blast_rank=1&RID=MU43U06S016
TRINITY_DN86983_c8_g3_i5	FA12H	FA1H	-8.87293	0.95491	2.22773e-07	2.57945e-05	tyrosine-protein phosphatase non-receptor type 11 isoform X1 [Morone saxatilis]	pfam00017 pfam00017 pfam00102 pfam00102	https://www.ncbi.nlm.nih.gov/protein/XP_035524056.1?report=genbank&log$=protalign&blast_rank=1&RID=MU44BZD401R
TRINITY_DN85587_c1_g11_i3	FA12H	FA1H	-8.87263	0.951039	1.57203e-06	0.000133739	serum paraoxonase/arylesterase 2-like [Morone saxatilis]	pfam01731	https://www.ncbi.nlm.nih.gov/protein/XP_035527794.1?report=genbank&log$=protalign&blast_rank=1&RID=MU58E3TR014
TRINITY_DN88286_c4_g1_i3	FA12H	FA1H	-8.87196	0.956358	2.62797e-07	2.93079e-05	No significant similarity found
TRINITY_DN88286_c4_g1_i4	FA12H	FA1H	-8.86945	0.953198	1.34216e-07	1.68349e-05	No significant similarity found
TRINITY_DN84965_c0_g1_i11	FA12H	FA1H	-8.85199	0.938079	9.19845e-07	8.56277e-05	interleukin-17 receptor E isoform X2 [Morone saxatilis]	pfam15037	https://www.ncbi.nlm.nih.gov/protein/XP_035513275.1?report=genbank&log$=protalign&blast_rank=2&RID=MU5GNKP0014
TRINITY_DN82625_c0_g1_i10	FA12H	FA1H	-8.82539	0.912659	6.71934e-07	6.62743e-05	dematin isoform X2 [Sparus aurata]	pfam16182 pfam16182 pfam02209	https://www.ncbi.nlm.nih.gov/protein/XP_030291600.1?report=genbank&log$=protalign&blast_rank=2&RID=MU5HHHTC014
TRINITY_DN82811_c0_g1_i9	FA12H	FA1H	-8.82174	0.909085	6.80761e-07	6.69106e-05	inositol 1,4,5-triphosphate receptor associated 2 isoform X1 [Morone saxatilis]	pfam05781	https://www.ncbi.nlm.nih.gov/protein/XP_035531726.1?report=genbank&log$=protalign&blast_rank=1&RID=MU5J41MJ016
TRINITY_DN83303_c0_g7_i3	FA12H	FA1H	-8.81058	0.898188	1.78405e-07	2.15614e-05	retinoic acid receptor RXR-gamma-B [Morone saxatilis]	pfam11825 pfam00104 pfam00105	https://www.ncbi.nlm.nih.gov/protein/XP_035509457.1?report=genbank&log$=protalign&blast_rank=1&RID=MU5ZM6GH014
TRINITY_DN85821_c0_g1_i5	FA12H	FA1H	-8.80959	0.895654	7.327e-08	1.01388e-05	deleted in malignant brain tumors 1 protein-like [Morone saxatilis]	pfam00530 10 times repeated!!!	https://www.ncbi.nlm.nih.gov/protein/XP_035534569.1?report=genbank&log$=protalign&blast_rank=1&RID=MU60AUAA014
TRINITY_DN87706_c0_g1_i2	FA12H	FA1H	-8.76996	0.86499	1.47966e-05	0.000923325	U5 small nuclear ribonucleoprotein 200 kDa helicase-like [Etheostoma cragini]	pfam02889	https://www.ncbi.nlm.nih.gov/protein/XP_034727442.1?report=genbank&log$=protalign&blast_rank=1&RID=MU618G9G014
TRINITY_DN87878_c3_g1_i2	FA12H	FA1H	-8.76601	0.85747	4.72271e-06	0.000350895	PREDICTED: Morone saxatilis rootletin-like (LOC118320921), mRNA	no hit	https://www.ncbi.nlm.nih.gov/nucleotide/XM_035652046.1?report=genbank&log$=nuclalign&blast_rank=1&RID=MZAZT9HH01R
TRINITY_DN86621_c5_g4_i4	FA12H	FA1H	-8.7653	0.855434	2.36887e-07	2.71164e-05	Disintegrin and metalloproteinase domain-containing protein 8 [Dicentrarchus labrax]	pfam00200 pfam08516 pfam01421	https://www.ncbi.nlm.nih.gov/protein/CBN81732.1?report=genbank&log$=protalign&blast_rank=2&RID=MZB0K7SA01R
TRINITY_DN88629_c3_g1_i2	FA12H	FA1H	-8.76067	3.25948	4.66245e-07	4.79169e-05	PREDICTED: Morone saxatilis heat shock protein family A (Hsp70) member 8b (hspa8b), mRNA	PF00012	https://www.ncbi.nlm.nih.gov/nucleotide/XM_035679925.1?report=genbank&log$=nuclalign&blast_rank=1&RID=MZB1DSX301R
TRINITY_DN84038_c5_g3_i1	FA12H	FA1H	-8.75323	0.84335	1.64026e-07	1.99952e-05	cylicin-2-like [Etheostoma cragini]	no hit	https://www.ncbi.nlm.nih.gov/protein/XP_034723805.1?report=genbank&log$=protalign&blast_rank=2&RID=MZB3PBZD014
TRINITY_DN86738_c2_g5_i7	FA12H	FA1H	-8.74385	0.83696	1.11458e-06	0.000100435	No significant similarity found
TRINITY_DN86518_c0_g1_i9	FA12H	FA1H	-8.72964	0.825539	1.63712e-05	0.000998926	dual specificity testis-specific protein kinase 1 [Morone saxatilis]	no hit	https://www.ncbi.nlm.nih.gov/protein/XP_035531215.1?report=genbank&log$=protalign&blast_rank=1&RID=MZBB5MJ9014
TRINITY_DN85056_c1_g1_i3	FA12H	FA1H	-8.72894	0.821794	1.60723e-07	1.96777e-05	No significant similarity found
TRINITY_DN85661_c0_g5_i9	FA12H	FA1H	-8.72338	0.818853	1.239e-06	0.000110191	actin filament-associated protein 1-like 2 [Morone saxatilis]	PF15410	https://www.ncbi.nlm.nih.gov/protein/XP_035514673.1?report=genbank&log$=protalign&blast_rank=1&RID=MZBFADCC014
TRINITY_DN83133_c2_g1_i9	FA12H	FA1H	-8.72327	0.811911	7.13108e-07	6.91248e-05	putative IL-4 receptor alpha 2 [Dicentrarchus labrax]	PF09238	https://www.ncbi.nlm.nih.gov/protein/AMQ11128.1?report=genbank&log$=protalign&blast_rank=1&RID=MZBGPCW9014
TRINITY_DN84030_c0_g3_i1	FA12H	FA1H	-8.72308	0.813736	3.2373e-06	0.000254639	putative IL-4 receptor alpha 2 [Dicentrarchus labrax]	PF09238	https://www.ncbi.nlm.nih.gov/protein/AMQ11128.1?report=genbank&log$=protalign&blast_rank=1&RID=MZBGPCW9014
TRINITY_DN84587_c4_g2_i4	FA12H	FA1H	-8.70996	0.802724	1.2766e-06	0.000112868	transcription elongation regulator 1 [Morone saxatilis]	pfam02463 pfam01846 pfam00397	https://www.ncbi.nlm.nih.gov/protein/XP_035522852.1?report=genbank&log$=protalign&blast_rank=1&RID=N1ZT9KEW01R
TRINITY_DN88607_c0_g1_i3	FA12H	FA1H	-8.7059	0.799927	1.58609e-07	1.94612e-05	polyunsaturated fatty acid 5-lipoxygenase [Morone saxatilis]	pfam00305	https://www.ncbi.nlm.nih.gov/protein/XP_035519217.1?report=genbank&log$=protalign&blast_rank=1&RID=N1ZTW53V01R
TRINITY_DN82360_c6_g5_i7	FA12H	FA1H	-8.69656	0.788305	1.50841e-06	0.000128715	No significant similarity found
TRINITY_DN85290_c2_g3_i2	FA12H	FA1H	-8.68994	0.785085	4.72339e-07	4.84548e-05	arsenite methyltransferase isoform X2 [Morone saxatilis]	pfam13847	https://www.ncbi.nlm.nih.gov/protein/XP_035516774.1?report=genbank&log$=protalign&blast_rank=1&RID=N2028CMH016
TRINITY_DN83586_c0_g1_i6	FA12H	FA1H	-8.67684	0.770229	2.49918e-07	2.8094e-05	ribonucleoside-diphosphate reductase subunit M2 [Sparus aurata]	pfam00268	https://www.ncbi.nlm.nih.gov/protein/XP_030261212.1?report=genbank&log$=protalign&blast_rank=1&RID=N202W2JJ016
TRINITY_DN85070_c1_g3_i16	FA12H	FA1H	-8.67067	0.76919	2.23864e-06	0.000182722	ras GTPase-activating-like protein IQGAP2 isoform X2 [Morone saxatilis]	pfam00616 pfam03836	https://www.ncbi.nlm.nih.gov/protein/XP_035514432.1?report=genbank&log$=protalign&blast_rank=1&RID=N20A6AWX014
TRINITY_DN86697_c2_g1_i5	FA12H	FA1H	-8.66649	0.761848	1.39751e-07	1.73745e-05	No significant similarity found
TRINITY_DN79178_c0_g1_i5	FA12H	FA1H	-8.66267	0.75994	1.84356e-07	2.19973e-05	transmembrane protein 205-like [Seriola lalandi dorsalis]	pfam13664	https://www.ncbi.nlm.nih.gov/protein/XP_023272023.1?report=genbank&log$=protalign&blast_rank=1&RID=N20BSS2B014
TRINITY_DN88103_c1_g1_i8	FA12H	FA1H	-8.66103	0.759674	4.177e-07	4.37258e-05	transmembrane domain-containing protein TMIGD3-like, partial [Epinephelus lanceolatus]	no hit	https://www.ncbi.nlm.nih.gov/protein/XP_033472429.1?report=genbank&log$=protalign&blast_rank=1&RID=N20CK59B014
TRINITY_DN88012_c0_g1_i4	FA12H	FA1H	-8.65945	0.755676	1.81432e-07	2.17895e-05	protein AF-17-like [Morone saxatilis]	pfam13771	https://www.ncbi.nlm.nih.gov/protein/XP_035515712.1?report=genbank&log$=protalign&blast_rank=1&RID=N20YP54Y014
TRINITY_DN87131_c2_g2_i2	FA12H	FA1H	-8.64954	0.745179	3.33064e-07	3.58659e-05	dual specificity mitogen-activated protein kinase kinase 2b [Morone saxatilis]	pfam00069	https://www.ncbi.nlm.nih.gov/protein/XP_035527426.1?report=genbank&log$=protalign&blast_rank=1&RID=N20ZY645014
TRINITY_DN81622_c0_g1_i17	FA12H	FA1H	-8.64652	0.745182	6.21839e-07	6.18752e-05	ATP-dependent (S)-NAD(P)H-hydrate dehydratase isoform X3 [Morone saxatilis]	pfam01256	https://www.ncbi.nlm.nih.gov/protein/XP_035532018.1?report=genbank&log$=protalign&blast_rank=1&RID=N210KZ1Y016
TRINITY_DN81963_c0_g2_i3	FA12H	FA1H	-8.64524	0.74458	1.06613e-06	9.68443e-05	BCL2/adenovirus E1B 19 kDa protein-interacting protein 2-like isoform X3 [Epinephelus lanceolatus]	pfam12496 pfam13716	https://www.ncbi.nlm.nih.gov/protein/XP_033491254.1?report=genbank&log$=protalign&blast_rank=1&RID=N2117N7R016
TRINITY_DN84464_c0_g2_i8	FA12H	FA1H	-8.63991	0.733222	3.37741e-06	0.000264184	NEDD8-activating enzyme E1 catalytic subunit isoform X3 [Morone saxatilis]	pfam00899 pfam08825	https://www.ncbi.nlm.nih.gov/protein/XP_035518603.1?report=genbank&log$=protalign&blast_rank=1&RID=N9JFGRZ5014
TRINITY_DN81450_c0_g5_i7	FA12H	FA1H	-8.63639	0.738131	1.69551e-06	0.000143377	F-box only protein 9 [Morone saxatilis]	no hit	https://www.ncbi.nlm.nih.gov/protein/XP_035519172.1?report=genbank&log$=protalign&blast_rank=1&RID=N9JG8U6H014
TRINITY_DN82048_c0_g1_i2	FA12H	FA1H	-8.61898	0.717991	8.61285e-06	0.000585868	ashwin isoform X2 [Morone saxatilis]	pfam15323	https://www.ncbi.nlm.nih.gov/protein/XP_035533133.1?report=genbank&log$=protalign&blast_rank=1&RID=N9JGV4M4014
TRINITY_DN85572_c1_g2_i8	FA12H	FA1H	-8.61142	0.715331	1.79662e-06	0.00015046	cyclin-T2a isoform X2 [Morone saxatilis]	no hit	https://www.ncbi.nlm.nih.gov/protein/XP_035532037.1?report=genbank&log$=protalign&blast_rank=1&RID=N9JHN72F014
TRINITY_DN87396_c4_g7_i6	FA12H	FA1H	-8.59622	0.697441	1.2895e-07	1.63199e-05	No significant similarity found
TRINITY_DN84073_c0_g2_i6	FA12H	FA1H	-8.59429	0.695364	1.28748e-07	1.63199e-05	golgin subfamily B member 1-like [Morone saxatilis]	pfam10174 pfam08317	https://www.ncbi.nlm.nih.gov/protein/XP_035507673.1?report=genbank&log$=protalign&blast_rank=1&RID=N9JVJKMS016
TRINITY_DN37822_c0_g2_i1	FA12H	FA1H	-8.58511	0.686358	3.51417e-07	3.73577e-05	gap junction Cx32.2 protein-like [Morone saxatilis]	pfam00029	https://www.ncbi.nlm.nih.gov/protein/XP_035535241.1?report=genbank&log$=protalign&blast_rank=1&RID=N9JWE9JY014
TRINITY_DN85126_c1_g5_i4	FA12H	FA1H	-8.58267	0.684206	3.48825e-07	3.72508e-05	fibronectin type III domain-containing protein 4 [Morone saxatilis]	pfam00041	https://www.ncbi.nlm.nih.gov/protein/XP_035534784.1?report=genbank&log$=protalign&blast_rank=1&RID=N9JXHZD6014
TRINITY_DN4931_c0_g2_i1	FA12H	FA1H	-8.57809	0.683311	6.96945e-07	6.81256e-05	No significant similarity found
TRINITY_DN80337_c0_g4_i2	FA12H	FA1H	-8.56748	0.66466	3.88495e-06	0.000297278	serine/threonine-protein phosphatase alpha-2 isoform-like [Cynoglossus semilaevis]	pfam00149	https://www.ncbi.nlm.nih.gov/protein/XP_008327597.1?report=genbank&log$=protalign&blast_rank=2&RID=N9K7EU9P014
TRINITY_DN85682_c1_g1_i10	FA12H	FA1H	-8.55994	0.6627	1.96837e-07	2.32403e-05	LOW QUALITY PROTEIN: DNA polymerase zeta catalytic subunit-like [Morone saxatilis]	pfam00136	https://www.ncbi.nlm.nih.gov/protein/XP_035535125.1?report=genbank&log$=protalign&blast_rank=2&RID=N9K86CV6014
TRINITY_DN87039_c0_g3_i4	FA12H	FA1H	-8.53892	0.640905	8.28286e-07	7.84004e-05	No significant similarity found
TRINITY_DN71446_c0_g2_i1	FA12H	FA1H	-8.53854	0.64505	2.4875e-07	2.80187e-05	ubiquitin-conjugating enzyme E2 C [Sparus aurata]	pfam00179	https://www.ncbi.nlm.nih.gov/protein/XP_030276541.1?report=genbank&log$=protalign&blast_rank=2&RID=N9KER3ST01R
TRINITY_DN76872_c0_g1_i1	FA12H	FA1H	-8.53461	0.641225	2.11674e-07	2.47844e-05	No significant similarity found
TRINITY_DN78234_c0_g3_i1	FA12H	FA1H	-8.49683	0.603332	5.83674e-07	5.84909e-05	No significant similarity found
TRINITY_DN88622_c7_g1_i5	FA12H	FA1H	-8.49019	0.59935	1.93282e-07	2.29387e-05	No significant similarity found
TRINITY_DN86265_c1_g2_i3	FA12H	FA1H	-8.47718	0.583282	1.56634e-06	0.000133456	mitochondrial 10-formyltetrahydrofolate dehydrogenase [Morone saxatilis]	pfam00171 pfam00551	https://www.ncbi.nlm.nih.gov/protein/XP_035529121.1?report=genbank&log$=protalign&blast_rank=1&RID=N9KKX91401R
TRINITY_DN78077_c0_g1_i2	FA12H	FA1H	-8.45848	0.570725	2.44089e-07	2.76041e-05	decaprenyl-diphosphate synthase subunit 2 [Morone saxatilis]	pfam00348	https://www.ncbi.nlm.nih.gov/protein/XP_035530292.1?report=genbank&log$=protalign&blast_rank=1&RID=N9KMKK9D01R
TRINITY_DN2207_c0_g1_i4	FA12H	FA1H	-8.44108	0.553795	3.00965e-07	3.28489e-05	No significant similarity found
TRINITY_DN82445_c0_g1_i1	FA12H	FA1H	-8.42894	0.544539	2.26441e-06	0.000184557	mitochondrial sodium/calcium exchanger protein [Morone saxatilis]	no hit	https://www.ncbi.nlm.nih.gov/protein/XP_035514143.1?report=genbank&log$=protalign&blast_rank=1&RID=N9KNYDE7016
TRINITY_DN79117_c0_g1_i3	FA12H	FA1H	-8.41597	0.528812	1.39172e-06	0.000120782	No significant similarity found
TRINITY_DN82596_c0_g1_i3	FA12H	FA1H	-8.40616	0.523801	5.58102e-07	5.62285e-05	elongator complex protein 2 [Morone saxatilis]	PF00400	https://www.ncbi.nlm.nih.gov/protein/XP_035537378.1?report=genbank&log$=protalign&blast_rank=1&RID=N9TSJMXJ016
TRINITY_DN80658_c0_g2_i5	FA12H	FA1H	-8.4049	0.521273	2.9745e-07	3.25283e-05	No significant similarity found
TRINITY_DN86083_c0_g3_i4	FA12H	FA1H	-8.4047	0.517924	9.61269e-07	8.84603e-05	trichohyalin [Morone saxatilis]	PF13868	https://www.ncbi.nlm.nih.gov/protein/XP_035532545.1?report=genbank&log$=protalign&blast_rank=1&RID=N9TU9X15016
TRINITY_DN86856_c0_g2_i17	FA12H	FA1H	-8.3903	0.506694	1.0685e-06	9.69032e-05	ranBP-type and C3HC4-type zinc finger-containing protein 1 [Morone saxatilis]	pfam16764	https://www.ncbi.nlm.nih.gov/protein/XP_035511855.1?report=genbank&log$=protalign&blast_rank=2&RID=N9U0YWW6016
TRINITY_DN87640_c6_g1_i5	FA12H	FA1H	-8.38932	0.504735	9.46749e-07	8.72667e-05	No significant similarity found
TRINITY_DN82991_c1_g1_i4	FA12H	FA1H	-8.35339	0.473728	8.83849e-07	8.3101e-05	No significant similarity found
TRINITY_DN85675_c0_g1_i2	FA12H	FA1H	-8.34487	0.468568	1.36234e-06	0.00011914	sorting nexin-1a [Morone saxatilis]	pfam09325	https://www.ncbi.nlm.nih.gov/protein/XP_035520573.1?report=genbank&log$=protalign&blast_rank=1&RID=N9U35V66016
TRINITY_DN78307_c0_g1_i1	FA12H	FA1H	-8.32812	0.452936	1.11286e-06	0.000100435	sushi domain-containing protein 6 isoform X2 [Morone saxatilis]	no hit	https://www.ncbi.nlm.nih.gov/protein/XP_035536632.1?report=genbank&log$=protalign&blast_rank=1&RID=N9U9PHSH016
TRINITY_DN83244_c1_g4_i2	FA12H	FA1H	-8.32235	6.51371	1.9507e-75	1.09861e-70	macrophage mannose receptor 1-like isoform X2	http://pfam.xfam.org/protein/A0A1U8DK34	https://www.ncbi.nlm.nih.gov/protein/XP_028449035.1?report=genbank&log$=protalign&blast_rank=2&RID=FXZ406P601R&from=17&to=1431
TRINITY_DN84339_c0_g2_i1	FA12H	FA1H	-8.31324	0.442649	1.5512e-05	0.000954779	No significant similarity found
TRINITY_DN83426_c2_g1_i4	FA12H	FA1H	-8.31141	0.434601	7.98128e-07	7.61148e-05	No significant similarity found
TRINITY_DN84635_c3_g4_i12	FA12H	FA1H	-8.31137	0.436944	7.3818e-06	0.000513888	uncharacterized protein LOC118336936 [Morone saxatilis]	pfam00059	https://www.ncbi.nlm.nih.gov/protein/XP_035529598.1?report=genbank&log$=protalign&blast_rank=1&RID=NA2K87R6014
TRINITY_DN81929_c0_g2_i4	FA12H	FA1H	-8.30627	0.431832	1.29979e-06	0.000114379	hypothetical protein EPR50_G00061390 [Perca flavescens]	no hit	https://www.ncbi.nlm.nih.gov/protein/TDH11417.1?report=genbank&log$=protalign&blast_rank=1&RID=NA2RH0AY014
TRINITY_DN7164_c0_g1_i1	FA12H	FA1H	-8.30228	0.42549	1.44783e-06	0.000125062	tetratricopeptide repeat protein 9A-like, partial [Fundulus heteroclitus]	PF00515	https://www.ncbi.nlm.nih.gov/protein/XP_021163576.1?report=genbank&log$=protalign&blast_rank=1&RID=NA2S565M014
TRINITY_DN86317_c1_g1_i10	FA12H	FA1H	-8.30055	0.42755	4.93582e-06	0.000363849	septin 7a isoform X1 [Morone saxatilis]	pfam00735	https://www.ncbi.nlm.nih.gov/protein/XP_035537161.1?report=genbank&log$=protalign&blast_rank=1&RID=NA2SZ2B2014
TRINITY_DN85207_c0_g1_i2	FA12H	FA1H	-8.29501	0.418347	4.3147e-06	0.000324432	protein arginine N-methyltransferase 7	PF05185	https://www.ncbi.nlm.nih.gov/protein/XP_035521546.1?report=genbank&log$=protalign&blast_rank=1&RID=NC354CR2016
TRINITY_DN79528_c0_g1_i2	FA12H	FA1H	-8.29217	0.419918	1.28658e-06	0.000113395	F-box/WD repeat-containing protein 12 [Morone saxatilis]	no hit	https://www.ncbi.nlm.nih.gov/protein/XP_035513463.1?report=genbank&log$=protalign&blast_rank=1&RID=NC36WJPZ014
TRINITY_DN86703_c1_g7_i9	FA12H	FA1H	-8.26627	0.392383	8.69486e-06	0.000590695	Protein unc-13 homolog D [Dicentrarchus labrax]	no hit	https://www.ncbi.nlm.nih.gov/protein/CBN81164.1?report=genbank&log$=protalign&blast_rank=1&RID=NC38B76E014
TRINITY_DN76872_c0_g2_i1	FA12H	FA1H	-8.25948	0.388267	7.5897e-07	7.28778e-05	neutral cholesterol ester hydrolase 1a [Morone saxatilis]	pfam07859	https://www.ncbi.nlm.nih.gov/protein/XP_035530070.1?report=genbank&log$=protalign&blast_rank=1&RID=NC3N2T90016
TRINITY_DN85298_c1_g2_i5	FA12H	FA1H	-8.2592	0.384847	3.12327e-06	0.000246703	No significant similarity found
TRINITY_DN85226_c4_g5_i1	FA12H	FA1H	-8.24824	0.377588	1.16428e-06	0.000104528	No significant similarity found
TRINITY_DN5042_c0_g1_i1	FA12H	FA1H	-8.24799	0.378612	1.47322e-06	0.000126287	alanine--glyoxylate aminotransferase 2, mitochondrial-like [Morone saxatilis]	pfam00202	https://www.ncbi.nlm.nih.gov/protein/XP_035524018.1?report=genbank&log$=protalign&blast_rank=1&RID=NC3WC8EF016
TRINITY_DN85062_c1_g2_i3	FA12H	FA1H	-8.24064	0.364883	9.47039e-06	0.000631199	No significant similarity found
TRINITY_DN83236_c2_g1_i1	FA12H	FA1H	-8.22811	0.359715	8.96788e-07	8.38757e-05	uncharacterized protein si:dkeyp-97a10.2 [Morone saxatilis]	no hit	https://www.ncbi.nlm.nih.gov/protein/XP_035528744.1?report=genbank&log$=protalign&blast_rank=1&RID=NC3YGG4T014
TRINITY_DN85249_c3_g1_i1	FA12H	FA1H	-8.21197	0.345821	1.01654e-06	9.27888e-05	lysophosphatidylcholine acyltransferase 2 [Morone saxatilis]	pfam01553	https://www.ncbi.nlm.nih.gov/protein/XP_035508189.1?report=genbank&log$=protalign&blast_rank=1&RID=NC9JVB8E01R
TRINITY_DN81869_c0_g4_i2	FA12H	FA1H	-8.18882	0.323499	2.07369e-06	0.000170993	cytochrome P450, partial [Dicentrarchus labrax]	pfam00067	https://www.ncbi.nlm.nih.gov/protein/AAD32564.1?report=genbank&log$=protalign&blast_rank=1&RID=NC9KY80601R
TRINITY_DN83654_c0_g5_i12	FA12H	FA1H	-8.18241	0.318168	9.7772e-07	8.96556e-05	serine/threonine-protein kinase N1 isoform X2 [Morone saxatilis]	PF00069 pfam02185 pfam02185	https://www.ncbi.nlm.nih.gov/protein/XP_035516754.1?report=genbank&log$=protalign&blast_rank=1&RID=NC9MWVVV014
TRINITY_DN87449_c3_g1_i1	FA12H	FA1H	-8.17688	0.316329	1.3078e-05	0.000831308	asialoglycoprotein receptor 1-like [Sparus aurata]	no hit	https://www.ncbi.nlm.nih.gov/protein/XP_030287154.1?report=genbank&log$=protalign&blast_rank=2&RID=NCMZ43RW014
TRINITY_DN84839_c2_g4_i6	FA12H	FA1H	-8.1612	0.299678	2.53514e-06	0.000204258	isocitrate dehydrogenase [NAD] subunit alpha, mitochondrial isoform X2 [Morone saxatilis]	pfam00180 pfam00180	https://www.ncbi.nlm.nih.gov/protein/XP_035521681.1?report=genbank&log$=protalign&blast_rank=5&RID=NCMZU6KW014
TRINITY_DN87383_c8_g5_i6	FA12H	FA1H	-8.13773	0.281733	8.76054e-06	0.000593725	No significant similarity found
TRINITY_DN85259_c6_g1_i7	FA12H	FA1H	-8.13009	0.268897	2.37191e-06	0.000192484	PAN2-PAN3 deadenylation complex subunit PAN3 isoform X1 [Etheostoma spectabile]	pfam18101	https://www.ncbi.nlm.nih.gov/protein/XP_032360335.1?report=genbank&log$=protalign&blast_rank=1&RID=NCN8ED1V016
TRINITY_DN88539_c2_g3_i1	FA12H	FA1H	-8.1151	0.257702	1.26058e-06	0.000111802	NACHT, LRR and PYD domains-containing protein 12-like [Epinephelus lanceolatus]	pfam13765	https://www.ncbi.nlm.nih.gov/protein/XP_033501412.1?report=genbank&log$=protalign&blast_rank=1&RID=NCNAMY58014
TRINITY_DN84073_c0_g2_i2	FA12H	FA1H	-8.10414	0.250963	5.07378e-06	0.000372556	golgin subfamily B member 1-like [Morone saxatilis]	pfam10174	https://www.ncbi.nlm.nih.gov/protein/XP_035507673.1?report=genbank&log$=protalign&blast_rank=1&RID=NCNBDRE5016
TRINITY_DN84043_c2_g6_i1	FA12H	FA1H	-8.08031	0.22641	3.09737e-06	0.000245345	ankyrin repeat and SOCS box protein 9-like [Morone saxatilis]	pfam12796 pfam12796 pfam07525	https://www.ncbi.nlm.nih.gov/protein/XP_035531943.1?report=genbank&log$=protalign&blast_rank=1&RID=NCNGDR8Y014
TRINITY_DN80744_c0_g1_i7	FA12H	FA1H	-8.05801	0.206381	1.51247e-05	0.000939146	No significant similarity found
TRINITY_DN87039_c2_g1_i2	FA12H	FA1H	-8.05224	0.194771	1.56016e-05	0.000959244	ubiquitin domain-containing protein 2 [Morone saxatilis]	pfam16455 pfam00240	https://www.ncbi.nlm.nih.gov/protein/XP_035522518.1?report=genbank&log$=protalign&blast_rank=1&RID=NCNHV79C014
TRINITY_DN79479_c0_g1_i2	FA12H	FA1H	-8.05051	0.198298	5.0163e-06	0.000368816	dolichyldiphosphatase 1 [Morone saxatilis]	PF01569	https://www.ncbi.nlm.nih.gov/protein/XP_035524224.1?report=genbank&log$=protalign&blast_rank=1&RID=NM7K1WAD014
TRINITY_DN82965_c1_g1_i2	FA12H	FA1H	-8.0444	0.196085	3.71488e-06	0.000286526	No significant similarity found
TRINITY_DN77495_c0_g1_i2	FA12H	FA1H	-8.03841	0.187928	2.64879e-06	0.000212201	cAMP-dependent protein kinase inhibitor gamma isoform X1 [Morone saxatilis]	pfam02827	https://www.ncbi.nlm.nih.gov/protein/XP_035512438.1?report=genbank&log$=protalign&blast_rank=1&RID=NM7M6PWE016
TRINITY_DN87358_c4_g3_i13	FA12H	FA1H	-8.03716	0.183489	1.00217e-05	0.000661222	glycerol kinase [Morone saxatilis]	pfam00370	https://www.ncbi.nlm.nih.gov/protein/XP_035533813.1?report=genbank&log$=protalign&blast_rank=1&RID=NM7SZ00B016
TRINITY_DN88284_c0_g1_i13	FA12H	FA1H	-8.03053	0.18289	3.95547e-06	0.000301854	No significant similarity found
TRINITY_DN83860_c5_g7_i1	FA12H	FA1H	-8.02269	0.174838	1.97046e-06	0.000163198	PREDICTED: protein kinase C iota type [Poecilia reticulata]	pfam00433	https://www.ncbi.nlm.nih.gov/protein/XP_008432791.1?report=genbank&log$=protalign&blast_rank=4&RID=NM7TVWFP016
TRINITY_DN84694_c7_g1_i1	FA12H	FA1H	-8.0143	0.168546	3.61818e-06	0.000280292	No significant similarity found
TRINITY_DN85724_c1_g8_i9	FA12H	FA1H	-8.00952	0.163733	2.39309e-06	0.000193923	Transducin-like enhancer protein 1 E(Sp1) -like protein Enhancer of split groucho-like protein 1 [Channa argus]	pfam03920	https://www.ncbi.nlm.nih.gov/protein/KAF3695712.1?report=genbank&log$=protalign&blast_rank=1&RID=P4HCTC9M016
TRINITY_DN82858_c1_g3_i1	FA12H	FA1H	-8.00452	0.155644	5.90452e-06	0.000426329	No significant similarity found
TRINITY_DN81419_c1_g2_i5	FA12H	FA1H	-7.99222	0.143459	9.32167e-06	0.000624985	magnesium transporter NIPA2 [Morone saxatilis]	pfam05653	https://www.ncbi.nlm.nih.gov/protein/XP_035525617.1?report=genbank&log$=protalign&blast_rank=1&RID=P4HE9EG0014
TRINITY_DN76971_c1_g1_i3	FA12H	FA1H	-7.9905	0.144789	1.97583e-06	0.000163402	protein prune homolog 2 isoform X1 [Morone saxatilis]	pfam12496 pfam13716	https://www.ncbi.nlm.nih.gov/protein/XP_035524353.1?report=genbank&log$=protalign&blast_rank=1&RID=P4HJV9RK016
TRINITY_DN88880_c4_g1_i4	FA12H	FA1H	-7.98316	0.137098	2.69259e-06	0.000215098	No significant similarity found
TRINITY_DN83454_c3_g1_i3	FA12H	FA1H	-7.97244	0.128126	7.34995e-06	0.000512304	No significant similarity found
TRINITY_DN83236_c2_g1_i2	FA12H	FA1H	-7.96751	0.121202	6.66719e-06	0.000472314	uncharacterized protein si:dkeyp-97a10.2 [Morone saxatilis]	no hit	https://www.ncbi.nlm.nih.gov/protein/XP_035528744.1?report=genbank&log$=protalign&blast_rank=1&RID=P4HS40NY01R
TRINITY_DN82566_c0_g5_i7	FA12H	FA1H	-7.95411	0.117583	1.36343e-05	0.000860841	tubulin-specific chaperone D isoform X2 [Morone saxatilis]	pfam12612	https://www.ncbi.nlm.nih.gov/protein/XP_035511129.1?report=genbank&log$=protalign&blast_rank=1&RID=P4HSVBUF01R
TRINITY_DN87098_c2_g3_i26	FA12H	FA1H	-7.91995	0.0818697	2.83207e-06	0.0002256	coiled-coil domain-containing protein 142-like isoform X2 [Morone saxatilis]	pfam14923 pfam14923	https://www.ncbi.nlm.nih.gov/protein/XP_035524649.1?report=genbank&log$=protalign&blast_rank=1&RID=P4HTJH0E01R
TRINITY_DN83409_c2_g1_i1	FA12H	FA1H	-7.91218	0.076182	3.20147e-06	0.000252173	No significant similarity found
TRINITY_DN81519_c0_g3_i3	FA12H	FA1H	-7.91078	5.81823	6.44472e-59	1.8148e-54	C-lectin-A	http://pfam.xfam.org/family/Lectin_C PF00059	https://www.ncbi.nlm.nih.gov/protein/ACF77004.1?report=genbank&log$=protalign&blast_rank=1&RID=FXZ5MG3B01R&from=1&to=463
TRINITY_DN87075_c1_g1_i1	FA12H	FA1H	-7.87311	0.0385912	5.35917e-06	0.000390962	No significant similarity found
TRINITY_DN77870_c0_g1_i1	FA12H	FA1H	-7.86498	0.0327988	3.58064e-06	0.000277766	alcohol dehydrogenase class-3 chain L [Morone saxatilis]	pfam08240	https://www.ncbi.nlm.nih.gov/protein/XP_035530120.1?report=genbank&log$=protalign&blast_rank=1&RID=P4J1AKXW014
TRINITY_DN86714_c0_g3_i1	FA12H	FA1H	-7.86421	0.0318515	1.11088e-05	0.000723278	threonine synthase-like 2 [Morone saxatilis]	PF14821	https://www.ncbi.nlm.nih.gov/protein/XP_035524256.1?report=genbank&log$=protalign&blast_rank=1&RID=P4JSTGC4014
TRINITY_DN85553_c1_g4_i1	FA12H	FA1H	-7.86131	3.97788	1.61851e-05	0.000990793	No significant similarity found
TRINITY_DN117267_c0_g1_i1	FA12H	FA1H	-7.85337	0.0230431	6.07422e-06	0.00043746	No significant similarity found
TRINITY_DN83755_c0_g4_i9	FA12H	FA1H	-7.84213	0.00979467	9.83978e-06	0.000653498	Zinc finger protein 740 [Takifugu flavidus]	PF00096	https://www.ncbi.nlm.nih.gov/protein/TWW62239.1?report=genbank&log$=protalign&blast_rank=1&RID=P4JV0BK0016
TRINITY_DN78250_c0_g1_i1	FA12H	FA1H	-7.842	0.00990254	8.42774e-06	0.000577423	hairy-related 9 isoform X1 [Morone saxatilis]	pfam07527 pfam00010	https://www.ncbi.nlm.nih.gov/protein/XP_035513197.1?report=genbank&log$=protalign&blast_rank=1&RID=P4K7K69M014
TRINITY_DN68477_c0_g1_i1	FA12H	FA1H	-7.83618	0.00719199	3.74268e-06	0.000287956	disabled homolog 2 isoform X2 [Morone saxatilis]	no hit	https://www.ncbi.nlm.nih.gov/protein/XP_035523900.1?report=genbank&log$=protalign&blast_rank=1&RID=P4K9JFNE014
TRINITY_DN86352_c0_g3_i7	FA12H	FA1H	-7.82975	-0.00157863	1.39566e-05	0.000879217	E3 ubiquitin-protein ligase HUWE1 isoform X5 [Morone saxatilis]	pfam06025	https://www.ncbi.nlm.nih.gov/protein/XP_035512789.1?report=genbank&log$=protalign&blast_rank=1&RID=P4KA45KM016
TRINITY_DN88013_c4_g5_i1	FA12H	FA1H	-7.81686	-0.0105733	5.16722e-06	0.00037843	No significant similarity found
TRINITY_DN87547_c4_g5_i15	FA12H	FA1H	-7.78889	-0.0344896	7.21527e-06	0.000504791	No significant similarity found
TRINITY_DN85757_c0_g2_i10	FA12H	FA1H	-7.77916	-0.0404696	7.82148e-06	0.000540488	cytochrome P450 3A40-like [Morone saxatilis]	pfam00067	https://www.ncbi.nlm.nih.gov/protein/XP_035513181.1?report=genbank&log$=protalign&blast_rank=1&RID=P67UU4JH016
TRINITY_DN80692_c0_g1_i2	FA12H	FA1H	-7.77031	-0.0489019	6.02823e-06	0.000434704	broad substrate specificity ATP-binding cassette transporter ABCG2-like [Morone saxatilis]	pfam01061	https://www.ncbi.nlm.nih.gov/protein/XP_035531430.1?report=genbank&log$=protalign&blast_rank=1&RID=P68HC2A401R
TRINITY_DN87914_c5_g6_i12	FA12H	FA1H	-7.77025	-0.0529152	9.02529e-06	0.000607282	adenomatous polyposis coli protein isoform X2 [Sparus aurata]	pfam18797 pfam16629	https://www.ncbi.nlm.nih.gov/protein/XP_030292457.1?report=genbank&log$=protalign&blast_rank=1&RID=P68HXHUA01R
TRINITY_DN83276_c0_g3_i1	FA12H	FA1H	-7.76878	-0.0488559	1.03997e-05	0.000682632	ARF GTPase-activating protein GIT2 isoform X8 [Sparus aurata]	pfam12205	https://www.ncbi.nlm.nih.gov/protein/XP_030271708.1?report=genbank&log$=protalign&blast_rank=1&RID=P68JR1F101R
TRINITY_DN84406_c7_g1_i4	FA12H	FA1H	-7.75716	-0.0581286	1.5358e-05	0.000949641	endonuclease domain-containing 1 protein-like [Morone saxatilis]	pfam01223	https://www.ncbi.nlm.nih.gov/protein/XP_035525176.1?report=genbank&log$=protalign&blast_rank=1&RID=P697CGGW01R
TRINITY_DN79211_c0_g2_i2	FA12H	FA1H	-7.75555	-0.0673519	1.53825e-05	0.000949859	No significant similarity found
TRINITY_DN78333_c0_g2_i3	FA12H	FA1H	-7.70937	-0.103368	1.35989e-05	0.000859568	tRNA (guanine(37)-N1)-methyltransferase [Morone saxatilis]	pfam02475	https://www.ncbi.nlm.nih.gov/protein/XP_035530603.1?report=genbank&log$=protalign&blast_rank=1&RID=P69RWV27016
TRINITY_DN84017_c3_g2_i4	FA12H	FA1H	-7.70795	-0.108043	1.13536e-05	0.000735815	No significant similarity found
TRINITY_DN80851_c0_g1_i1	FA12H	FA1H	-7.69962	-0.110449	9.43263e-06	0.000629427	Angiogenic factor with G patch and FHA domains 1 [Dicentrarchus labrax]	no hit	https://www.ncbi.nlm.nih.gov/protein/CBN81145.1?report=genbank&log$=protalign&blast_rank=1&RID=P69WDYFP014
TRINITY_DN80217_c0_g2_i2	FA12H	FA1H	-7.68818	-0.122895	6.59247e-06	0.000467609	malectin [Thalassophryne amazonica]	pfam11721	https://www.ncbi.nlm.nih.gov/protein/XP_034025580.1?report=genbank&log$=protalign&blast_rank=1&RID=P69YC5MF014
TRINITY_DN102091_c0_g1_i1	FA12H	FA1H	-7.66207	-0.14411	8.94011e-06	0.000603715	No significant similarity found
TRINITY_DN27957_c0_g2_i1	FA12H	FA1H	-7.63454	-0.168552	9.11303e-06	0.000612454	No significant similarity found
TRINITY_DN80027_c1_g3_i1	FA12H	FA1H	-7.59732	-0.200734	1.12442e-05	0.000731252	uncharacterized protein LOC114560662 [Perca flavescens]	pfam13361	https://www.ncbi.nlm.nih.gov/protein/XP_028441996.1?report=genbank&log$=protalign&blast_rank=1&RID=P6ABYPZH014
TRINITY_DN86758_c3_g9_i5	FA12H	FA1H	-7.57661	-0.218565	1.22609e-05	0.000787369	annexin A4 [Morone saxatilis]	pfam00191	https://www.ncbi.nlm.nih.gov/protein/XP_035523615.1?report=genbank&log$=protalign&blast_rank=1&RID=P6ADCRAS01R
TRINITY_DN87232_c2_g3_i8	FA12H	FA1H	-7.55311	-0.240933	1.25941e-05	0.00080601	No significant similarity found
TRINITY_DN86634_c0_g9_i16	FA12H	FA1H	-7.5279	5.039	7.06072e-06	0.000495826	Tyrosine-protein phosphatase non-receptor type 1 [Collichthys lucidus]	pfam00102	https://www.ncbi.nlm.nih.gov/protein/TKS76836.1?report=genbank&log$=protalign&blast_rank=1&RID=P6AURB0U01R
TRINITY_DN77604_c0_g1_i2	FA12H	FA1H	-7.41277	3.05851	5.08495e-06	0.00037289	V-type proton ATPase catalytic subunit A [Dicentrarchus labrax]	pfam00006	https://www.ncbi.nlm.nih.gov/protein/CBN81966.1?report=genbank&log$=protalign&blast_rank=1&RID=P6AVB1VW01R
TRINITY_DN78473_c0_g2_i1	FA12H	FA1H	-7.27129	1.83745	3.71661e-09	7.75243e-07	No significant similarity found
TRINITY_DN85827_c4_g3_i3	FA12H	FA1H	-6.73814	1.43885	2.42665e-07	2.74983e-05	low choriolytic enzyme-like [Morone saxatilis]	pfam01400	https://www.ncbi.nlm.nih.gov/protein/XP_035537981.1?report=genbank&log$=protalign&blast_rank=1&RID=P6B2GXVY014
TRINITY_DN85008_c0_g5_i16	FA12H	FA1H	-6.73617	1.4621	7.1418e-06	0.000500272	5'-3' exonuclease PLD4 [Morone saxatilis]	pfam13918	https://www.ncbi.nlm.nih.gov/protein/XP_035529613.1?report=genbank&log$=protalign&blast_rank=1&RID=P6B9TYH0016
TRINITY_DN86711_c1_g2_i11	FA12H	FA1H	-6.6709	2.07679	2.79303e-09	6.05003e-07	No significant similarity found
TRINITY_DN77553_c0_g2_i3	FA12H	FA1H	-6.59723	3.5297	1.33724e-18	1.88281e-15	PREDICTED: 1-phosphatidylinositol 4,5-bisphosphate phosphodiesterase delta-1-like isoform X4 [Lates calcarifer]		https://www.ncbi.nlm.nih.gov/protein/XP_018533003.1?report=genbank&log$=protalign&blast_rank=1&RID=J0FD30RT016
TRINITY_DN82760_c3_g4_i8	FA12H	FA1H	-6.56141	2.0664	7.88463e-08	1.06488e-05	beta-1,4-galactosyltransferase 5 [Morone saxatilis]	pfam13733	https://www.ncbi.nlm.nih.gov/protein/XP_035512919.1?report=genbank&log$=protalign&blast_rank=1&RID=P6BBA4NX01R
TRINITY_DN87522_c1_g3_i4	FA12H	FA1H	-6.55589	2.17718	4.23976e-07	4.42183e-05	PREDICTED: AP-2 complex subunit beta-like, partial [Poecilia mexicana]	pfam09066	https://www.ncbi.nlm.nih.gov/protein/XP_014830197.1?report=genbank&log$=protalign&blast_rank=1&RID=P6BC54UM01R
TRINITY_DN78473_c0_g1_i1	FA12H	FA1H	-6.53418	2.53043	6.42155e-11	2.04325e-08	C-X-C chemokine receptor type 3-2 [Morone saxatilis]	pfam00001	https://www.ncbi.nlm.nih.gov/protein/XP_035528095.1?report=genbank&log$=protalign&blast_rank=1&RID=KD9H8W3Y016
TRINITY_DN75062_c0_g2_i1	FA12H	FA1H	-6.52837	1.12819	3.14379e-07	3.41805e-05	C-type lectin domain family 4 member G-like isoform X1 [Larimichthys crocea]	pfam00059	https://www.ncbi.nlm.nih.gov/protein/XP_019109145.2?report=genbank&log$=protalign&blast_rank=1&RID=P6C03B5P014
TRINITY_DN83478_c0_g1_i1	FA12H	FA1H	-6.50395	1.10452	2.68476e-07	2.9882e-05	No significant similarity found
TRINITY_DN57313_c0_g2_i1	FA12H	FA1H	-6.43315	1.15136	9.76237e-07	8.96556e-05	opsin-3 [Morone saxatilis]	pfam00001	https://www.ncbi.nlm.nih.gov/protein/XP_035520080.1?report=genbank&log$=protalign&blast_rank=1&RID=P6C30SKU01R
TRINITY_DN78784_c0_g1_i5	FA12H	FA1H	-6.3763	1.78991	3.23202e-08	5.00067e-06	signal-induced proliferation-associated protein 1 [Morone saxatilis]	pfam00769	https://www.ncbi.nlm.nih.gov/protein/XP_035522786.1?report=genbank&log$=protalign&blast_rank=1&RID=P6C867Z301R
TRINITY_DN87449_c3_g1_i4	FA12H	FA1H	-6.17494	5.23853	4.90908e-16	4.7668e-13	asialoglycoprotein receptor 1-like [Sparus aurata]		https://www.ncbi.nlm.nih.gov/protein/XP_030287154.1?report=genbank&log$=protalign&blast_rank=1&RID=J0RZJA20016
TRINITY_DN86294_c6_g1_i1	FA12H	FA1H	-6.173	3.00072	8.35072e-12	3.56291e-09	Leukocyte elastase inhibitor [Dicentrarchus labrax]	pfam00079	https://www.ncbi.nlm.nih.gov/protein/CBN81772.1?report=genbank&log$=protalign&blast_rank=1&RID=KD8X1YP9014
TRINITY_DN86523_c3_g3_i1	FA12H	FA1H	-6.16686	5.74603	6.99527e-49	6.56611e-45	disabled homolog 2 isoform X2	PF00640	https://www.ncbi.nlm.nih.gov/protein/XP_028457008.1?report=genbank&log$=protalign&blast_rank=1&RID=FXZF0YYH01R&from=1&to=598
TRINITY_DN85821_c0_g1_i3	FA12H	FA1H	-6.15813	6.09591	1.75743e-54	2.47442e-50	scavenger receptor cysteine-rich type 1 protein M130-like	https://pfam.xfam.org/family/SRCR PF00530	https://www.ncbi.nlm.nih.gov/protein/XP_031177501.1?report=genbank&log$=protalign&blast_rank=1&RID=FXZAM0NF01R&from=1&to=1266
TRINITY_DN84098_c3_g2_i1	FA12H	FA1H	-6.1251	0.86479	3.2953e-06	0.000258119	arrestin domain-containing protein 3-like [Morone saxatilis]	pfam02752 pfam00339	https://www.ncbi.nlm.nih.gov/protein/XP_035514304.1?report=genbank&log$=protalign&blast_rank=1&RID=UNA358MT013
TRINITY_DN86573_c2_g6_i1	FA12H	FA1H	-6.03074	0.666145	1.17994e-06	0.000105481	cytochrome P450 [Morone saxatilis]	pfam00067	https://www.ncbi.nlm.nih.gov/protein/XP_035532538.1?report=genbank&log$=protalign&blast_rank=1&RID=UJCX7WTJ013
TRINITY_DN88295_c4_g1_i3	FA12H	FA1H	-6.00448	3.73641	2.73077e-11	9.98666e-09	U2 small nuclear ribonucleoprotein A' isoform X2 [Amphiprion ocellaris]	pfam14580	https://www.ncbi.nlm.nih.gov/protein/XP_023151904.1?report=genbank&log$=protalign&blast_rank=1&RID=KD94YD02014
TRINITY_DN82279_c0_g2_i6	FA12H	FA1H	-5.93938	4.48806	1.34261e-22	3.02459e-19	FBP32II precursor [Morone saxatilis]		https://www.ncbi.nlm.nih.gov/protein/ABB29991.1?report=genbank&log$=protalign&blast_rank=1&RID=H90F645A01R
TRINITY_DN88295_c4_g1_i6	FA12H	FA1H	-5.91687	0.672058	5.70165e-06	0.000413803	U2 small nuclear ribonucleoprotein A' [Acanthopagrus latus]	pfam14580	https://www.ncbi.nlm.nih.gov/protein/XP_036952329.1?report=genbank&log$=protalign&blast_rank=1&RID=UNB33BBT016
TRINITY_DN82760_c3_g4_i1	FA12H	FA1H	-5.85096	1.38826	9.37647e-07	8.65776e-05	beta-1,4-galactosyltransferase 5 [Morone saxatilis]	pfam13733	https://www.ncbi.nlm.nih.gov/protein/XP_035512919.1?report=genbank&log$=protalign&blast_rank=1&RID=UJ7KDK2A013
TRINITY_DN86735_c2_g1_i1	FA12H	FA1H	-5.84966	2.22534	6.92605e-09	1.3544e-06	ectonucleotide pyrophosphatase/phosphodiesterase family member 2 [Morone saxatilis]	pfam01663 pfam01033	https://www.ncbi.nlm.nih.gov/protein/XP_035537198.1?report=genbank&log$=protalign&blast_rank=1&RID=SXAGB527016
TRINITY_DN85999_c0_g1_i5	FA12H	FA1H	-5.83955	0.603015	1.29913e-05	0.000827666	ICOS ligand-like isoform X2 [Mastacembelus armatus]	cd16091	https://www.ncbi.nlm.nih.gov/protein/XP_026151052.1?report=genbank&log$=protalign&blast_rank=1&RID=URMYV7FT013
TRINITY_DN83359_c0_g1_i3	FA12H	FA1H	-5.82421	0.476721	6.73457e-06	0.000476488	dnaJ homolog subfamily C member 4 [Morone saxatilis]	no hit	https://www.ncbi.nlm.nih.gov/protein/XP_035524945.1?report=genbank&log$=protalign&blast_rank=1&RID=UNE4JE50016
TRINITY_DN88273_c3_g6_i3	FA12H	FA1H	-5.8181	1.46786	4.11092e-06	0.000311187	E3 ubiquitin-protein ligase LRSAM1 [Morone saxatilis]	pfam13920	https://www.ncbi.nlm.nih.gov/protein/XP_035523972.1?report=genbank&log$=protalign&blast_rank=1&RID=UNA8YWGF016
TRINITY_DN76449_c1_g2_i1	FA12H	FA1H	-5.8174	0.583091	9.72139e-06	0.000646398	No significant similarity found
TRINITY_DN88516_c3_g6_i1	FA12H	FA1H	-5.80874	1.24697	6.94224e-07	6.79965e-05	No significant similarity found
TRINITY_DN79703_c0_g1_i1	FA12H	FA1H	-5.72307	1.16772	9.96002e-07	9.10614e-05	transforming growth factor-beta receptor-associated protein 1 [Morone saxatilis]	pfam10367	https://www.ncbi.nlm.nih.gov/protein/XP_035529185.1?report=genbank&log$=protalign&blast_rank=1&RID=UJCVZHHY013
TRINITY_DN88240_c2_g3_i2	FA12H	FA1H	-5.68961	4.45708	1.46182e-05	0.000916795	methylcytosine dioxygenase TET3 [Morone saxatilis]	pfam12851 pfam02008	https://www.ncbi.nlm.nih.gov/protein/XP_035519804.1?report=genbank&log$=protalign&blast_rank=1&RID=URRS4MHA016
TRINITY_DN82702_c0_g1_i1	FA12H	FA1H	-5.6535	1.93966	1.37023e-06	0.000119644	glycine dehydrogenase (decarboxylating), mitochondrial [Morone saxatilis]	pfam02347	https://www.ncbi.nlm.nih.gov/protein/XP_035515068.1?report=genbank&log$=protalign&blast_rank=1&RID=UJD91U8A013
TRINITY_DN83455_c1_g3_i2	FA12H	FA1H	-5.6261	2.7639	1.21679e-05	0.000783181	No significant similarity found
TRINITY_DN82518_c4_g1_i3	FA12H	FA1H	-5.53043	2.11523	2.1219e-07	2.47932e-05	VAMP (vesicle-associated membrane protein)-associated protein A, like, partial [Morone saxatilis]	pfam00635	https://www.ncbi.nlm.nih.gov/protein/XP_035526255.1?report=genbank&log$=protalign&blast_rank=1&RID=U5B8BDD6013
TRINITY_DN87959_c4_g1_i8	FA12H	FA1H	-5.50188	3.00638	7.47388e-06	0.000518635	SLIT-ROBO Rho GTPase-activating protein 2 isoform X2 [Larimichthys crocea]	pfam00620 pfam00018	https://www.ncbi.nlm.nih.gov/protein/XP_019112291.1?report=genbank&log$=protalign&blast_rank=1&RID=UNF93WVJ013
TRINITY_DN86827_c2_g5_i3	FA12H	FA1H	-5.48522	4.46364	1.98006e-12	1.03255e-09	chemokine-like receptor 1 [Morone saxatilis]		https://www.ncbi.nlm.nih.gov/protein/XP_035528119.1?report=genbank&log$=protalign&blast_rank=1&RID=K57XG722016
TRINITY_DN83773_c0_g1_i6	FA12H	FA1H	-5.31812	2.52108	7.27151e-08	1.01367e-05	hypothetical protein F7725_008141 [Dissostichus mawsoni]	pfam00010	https://www.ncbi.nlm.nih.gov/protein/KAF3844978.1?report=genbank&log$=protalign&blast_rank=1&RID=TNU9E732016
TRINITY_DN86153_c1_g3_i1	FA12H	FA1H	-5.29407	2.6235	2.56682e-08	4.13451e-06	CD2-associated protein [Morone saxatilis]	pfam14604	https://www.ncbi.nlm.nih.gov/protein/XP_035534296.1?report=genbank&log$=protalign&blast_rank=1&RID=TNTKM02N016
TRINITY_DN76681_c0_g1_i1	FA12H	FA1H	-5.29079	0.766287	6.81114e-06	0.000480096	No significant similarity found
TRINITY_DN86294_c6_g1_i3	FA12H	FA1H	-5.22993	2.89522	1.51688e-09	3.45867e-07	Leukocyte elastase inhibitor [Dicentrarchus labrax]	pfam00079	https://www.ncbi.nlm.nih.gov/protein/CBN81772.1?report=genbank&log$=protalign&blast_rank=1&RID=KJNAYSYV016
TRINITY_DN81336_c0_g2_i2	FA12H	FA1H	-5.18931	5.35635	7.79336e-37	4.87682e-33	inositol monophosphatase 1-like [Oreochromis aureus]		https://www.ncbi.nlm.nih.gov/protein/XP_031607555.1?report=genbank&log$=protalign&blast_rank=1&RID=GVHJG7NX01R
TRINITY_DN80692_c0_g1_i1	FA12H	FA1H	-5.15546	1.83542	4.4579e-07	4.61159e-05	broad substrate specificity ATP-binding cassette transporter ABCG2-like [Morone saxatilis]	pfam01061	https://www.ncbi.nlm.nih.gov/protein/XP_035531430.1?report=genbank&log$=protalign&blast_rank=1&RID=U5BU6TYK016
TRINITY_DN66532_c0_g1_i1	FA12H	FA1H	-5.12689	1.53361	1.8203e-06	0.000151831	decorin [Morone saxatilis]	pfam13855	https://www.ncbi.nlm.nih.gov/protein/XP_035535010.1?report=genbank&log$=protalign&blast_rank=1&RID=UJJWGB99013
TRINITY_DN81172_c2_g14_i3	FA12H	FA1H	-5.10664	0.601488	6.24532e-06	0.000446925	cytohesin-1a isoform X1 [Morone saxatilis]	pfam01369 pfam03961	https://www.ncbi.nlm.nih.gov/protein/XP_035510527.1?report=genbank&log$=protalign&blast_rank=1&RID=UNBF1MR6013
TRINITY_DN80733_c0_g1_i3	FA12H	FA1H	-5.01575	1.70142	1.32335e-06	0.00011609	LOW QUALITY PROTEIN: mitogen-activated protein kinase kinase kinase 15 [Morone saxatilis]	pfam00069	https://www.ncbi.nlm.nih.gov/protein/XP_035512510.1?report=genbank&log$=protalign&blast_rank=1&RID=UJCYB79Y016
TRINITY_DN80094_c0_g1_i2	FA12H	FA1H	-4.97487	7.66852	1.08342e-51	1.22034e-47	eosinophil peroxidase-like	https://pfam.xfam.org/family/An_peroxidase PF03098	https://www.ncbi.nlm.nih.gov/protein/XP_018526841.1?report=genbank&log$=protalign&blast_rank=1&RID=FXZD0MWW01R&from=1&to=772
TRINITY_DN78391_c0_g1_i1	FA12H	FA1H	-4.97106	1.04282	6.34104e-06	0.000452052	claudin-3-like [Morone saxatilis]	no hit	https://www.ncbi.nlm.nih.gov/protein/XP_035536119.1?report=genbank&log$=protalign&blast_rank=2&RID=UNBXTA5X016
TRINITY_DN87957_c0_g5_i17	FA12H	FA1H	-4.90041	2.0959	5.80841e-06	0.000421009	cytosolic 5'-nucleotidase 1A-like [Morone saxatilis]	pfam06189	https://www.ncbi.nlm.nih.gov/protein/XP_035534918.1?report=genbank&log$=protalign&blast_rank=1&RID=UNB8NKBC016
TRINITY_DN82124_c2_g3_i14	FA12H	FA1H	-4.88973	1.72616	7.61783e-06	0.000527062	Mitochondrial enolase superfamily member 1 [Dicentrarchus labrax]	pfam13378	https://www.ncbi.nlm.nih.gov/protein/CBN82073.1?report=genbank&log$=protalign&blast_rank=1&RID=UNF9XSE5013
TRINITY_DN76449_c0_g2_i1	FA12H	FA1H	-4.88395	1.86967	9.2857e-07	8.60813e-05	leucine-rich repeat-containing protein 17 [Morone saxatilis]	pfam13855	https://www.ncbi.nlm.nih.gov/protein/XP_035533689.1?report=genbank&log$=protalign&blast_rank=1&RID=UJ7J7SBS013
TRINITY_DN88348_c1_g8_i2	FA12H	FA1H	-4.85574	2.83339	8.81163e-09	1.63783e-06	cytosolic purine 5'-nucleotidase isoform X2 [Morone saxatilis]	pfam05761	https://www.ncbi.nlm.nih.gov/protein/XP_035515423.1?report=genbank&log$=protalign&blast_rank=1&RID=SXBD0R4X014
TRINITY_DN79012_c0_g3_i1	FA12H	FA1H	-4.57869	2.32298	7.23795e-06	0.00050575	12-(S)-hydroxy-5,8,10,14-eicosatetraenoic acid receptor-like [Morone saxatilis]	pfam00001	https://www.ncbi.nlm.nih.gov/protein/XP_035534924.1?report=genbank&log$=protalign&blast_rank=1&RID=UNE67GT1013
TRINITY_DN88506_c1_g2_i1	FA12H	FA1H	-4.57709	4.02966	3.74466e-13	2.29234e-10	receptor-type tyrosine-protein phosphatase F-like [Morone saxatilis]		https://www.ncbi.nlm.nih.gov/protein/XP_035525495.1?report=genbank&log$=protalign&blast_rank=1&RID=K57C38F1014
TRINITY_DN84122_c0_g2_i2	FA12H	FA1H	-4.57242	3.44138	5.56173e-06	0.000404691	glycerol-3-phosphate acyltransferase 4 [Sparus aurata]	pfam01553	https://www.ncbi.nlm.nih.gov/protein/XP_030272514.1?report=genbank&log$=protalign&blast_rank=1&RID=UNB10AZY016
TRINITY_DN85390_c3_g3_i5	FA12H	FA1H	-4.56653	1.42791	1.21212e-05	0.000781071	CD209 antigen-like protein 2 [Morone saxatilis]	pfam00059	https://www.ncbi.nlm.nih.gov/protein/XP_035537351.1?report=genbank&log$=protalign&blast_rank=1&RID=URJWAH5Z01R
TRINITY_DN87386_c2_g2_i1	FA12H	FA1H	-4.51591	3.24516	2.05776e-10	5.76572e-08	nuclear factor, interleukin 3 regulated, member 2 [Morone saxatilis]	no hit	https://www.ncbi.nlm.nih.gov/protein/XP_035510556.1?report=genbank&log$=protalign&blast_rank=1&RID=KDA9CW69014
TRINITY_DN86890_c3_g1_i5	FA12H	FA1H	-4.51214	2.14289	1.54597e-05	0.000952598	No significant similarity found
TRINITY_DN87386_c2_g3_i1	FA12H	FA1H	-4.51069	2.19456	5.73732e-07	5.75971e-05	nuclear factor, interleukin 3 regulated, member 2 [Morone saxatilis]	pfam07716	https://www.ncbi.nlm.nih.gov/protein/XP_035510556.1?report=genbank&log$=protalign&blast_rank=1&RID=U5C018F0016
TRINITY_DN88728_c2_g2_i9	FA12H	FA1H	-4.44771	3.58083	3.65991e-13	2.26508e-10	endonuclease domain-containing 1 protein-like [Morone saxatilis]		https://www.ncbi.nlm.nih.gov/protein/XP_035530979.1?report=genbank&log$=protalign&blast_rank=1&RID=K57BDGBE016
TRINITY_DN85651_c3_g1_i1	FA12H	FA1H	-4.4456	3.11667	4.04255e-06	0.000306423	Y+L amino acid transporter 1 isoform X2 [Morone saxatilis]	pfam13520	https://www.ncbi.nlm.nih.gov/protein/XP_035530763.1?report=genbank&log$=protalign&blast_rank=1&RID=UNA89U4F013
TRINITY_DN85827_c4_g3_i2	FA12H	FA1H	-4.43725	7.22678	1.86009e-40	1.30948e-36	PREDICTED: Perca flavescens low choriolytic enzyme-like (LOC114567927), mRNA		https://www.ncbi.nlm.nih.gov/nucleotide/XM_028597238.1?report=genbank&log$=nuclalign&blast_rank=1&RID=GVHD907701R
TRINITY_DN76975_c0_g1_i1	FA12H	FA1H	-4.39436	3.99253	1.03613e-15	9.8905e-13	fructose-1,6-bisphosphatase 1-like [Notolabrus celidotus]		https://www.ncbi.nlm.nih.gov/protein/XP_034548527.1?report=genbank&log$=protalign&blast_rank=1&RID=J34YC4CG01R
TRINITY_DN87873_c0_g5_i4	FA12H	FA1H	-4.36759	2.79511	1.22289e-05	0.000786211	No significant similarity found
TRINITY_DN82998_c3_g1_i4	FA12H	FA1H	-4.35353	2.08037	6.1513e-06	0.000441319	guanine nucleotide exchange factor for Rab-3A isoform X4 [Morone saxatilis]	pfam00704	https://www.ncbi.nlm.nih.gov/protein/XP_035521339.1?report=genbank&log$=protalign&blast_rank=1&RID=UNBEAYJ1016
TRINITY_DN81869_c0_g4_i5	FA12H	FA1H	-4.29985	3.30664	2.90934e-09	6.27783e-07	cytochrome P450, partial [Dicentrarchus labrax]	pfam00067	https://www.ncbi.nlm.nih.gov/protein/AAD32564.1?report=genbank&log$=protalign&blast_rank=2&RID=KJPYW2V8014
TRINITY_DN78396_c0_g3_i1	FA12H	FA1H	-4.26783	1.63979	9.48203e-06	0.000631227	ras-related protein Rab-33B-like [Morone saxatilis]	pfam00071	https://www.ncbi.nlm.nih.gov/protein/XP_035515919.1?report=genbank&log$=protalign&blast_rank=1&RID=UNFTCC2R016
TRINITY_DN85231_c2_g2_i2	FA12H	FA1H	-4.24424	1.45659	1.45761e-05	0.000915175	annexin A3b [Morone saxatilis]	pfam00191	https://www.ncbi.nlm.nih.gov/protein/XP_035523951.1?report=genbank&log$=protalign&blast_rank=1&RID=URRMJXXR016
TRINITY_DN88389_c8_g1_i8	FA12H	FA1H	-4.21278	2.67289	3.51716e-07	3.73577e-05	No significant similarity found
TRINITY_DN87728_c0_g1_i12	FA12H	FA1H	-4.16995	2.22996	6.54637e-06	0.000465191	No significant similarity found
TRINITY_DN74558_c0_g1_i1	FA12H	FA1H	-4.16517	4.51124	2.22432e-20	3.57918e-17	ictacalcin-like [Cottoperca gobio]		https://www.ncbi.nlm.nih.gov/protein/XP_029298314.1?report=genbank&log$=protalign&blast_rank=2&RID=H90UU27H01R
TRINITY_DN87391_c1_g1_i1	FA12H	FA1H	-4.15154	2.95703	2.58785e-08	4.13648e-06	No significant similarity found
TRINITY_DN86619_c0_g2_i1	FA12H	FA1H	-4.13913	4.32705	1.41828e-19	2.0481e-16	glycogen phosphorylase, liver form [Seriola dumerili]		https://www.ncbi.nlm.nih.gov/protein/XP_022606051.1?report=genbank&log$=protalign&blast_rank=1&RID=HBGRMCD0014
TRINITY_DN86619_c0_g5_i4	FA12H	FA1H	-4.09936	5.30435	5.48383e-26	1.7158e-22	glycogen phosphorylase, liver form [Seriola lalandi dorsalis]	PF00343	https://www.ncbi.nlm.nih.gov/protein/XP_023276662.1?report=genbank&log$=protalign&blast_rank=1&RID=H8ZSD7VR014
TRINITY_DN83455_c2_g1_i3	FA12H	FA1H	-4.07529	4.69404	7.29437e-08	1.01388e-05	muscle-specific beta 1 integrin binding protein isoform X1 [Morone saxatilis]	cd02024	https://www.ncbi.nlm.nih.gov/protein/XP_035509857.1?report=genbank&log$=protalign&blast_rank=1&RID=TNUA9GWC013
TRINITY_DN87896_c3_g3_i1	FA12H	FA1H	-4.06674	3.97137	3.81841e-13	2.31236e-10	No significant similarity found
TRINITY_DN77955_c0_g1_i3	FA12H	FA1H	-4.01012	2.21622	2.6753e-06	0.000214021	leucine-rich repeat-containing protein 4B [Morone saxatilis]	pfam13855	https://www.ncbi.nlm.nih.gov/protein/XP_035510069.1?report=genbank&log$=protalign&blast_rank=1&RID=UJK80DG9013
TRINITY_DN88615_c2_g11_i2	FA12H	FA1H	-3.98797	5.64903	3.28085e-29	1.42134e-25	glycogen phosphorylase, liver form [Anabas testudineus]	PF00343	https://www.ncbi.nlm.nih.gov/protein/XP_026195187.1?report=genbank&log$=protalign&blast_rank=1&RID=H8ZK4FZN01R
TRINITY_DN81929_c0_g2_i2	FA12H	FA1H	-3.96806	2.60745	7.47005e-07	7.20387e-05	hypothetical protein EPR50_G00061390 [Perca flavescens]	no hit	https://www.ncbi.nlm.nih.gov/protein/TDH11417.1?report=genbank&log$=protalign&blast_rank=1&RID=N9UHSY9P014
TRINITY_DN83997_c0_g1_i1	FA12H	FA1H	-3.96644	3.70713	4.48263e-12	2.12149e-09	TBC1 domain family member 4 isoform X3 [Morone saxatilis]	pfam00566	https://www.ncbi.nlm.nih.gov/protein/XP_035531940.1?report=genbank&log$=protalign&blast_rank=1&RID=KD8NU2NG016
TRINITY_DN85015_c2_g3_i3	FA12H	FA1H	-3.88952	2.10336	1.28176e-05	0.000818451	transmembrane 6 superfamily member 1-like [Morone saxatilis]	pfam10914	https://www.ncbi.nlm.nih.gov/protein/XP_035537965.1?report=genbank&log$=protalign&blast_rank=1&RID=N9UJNA2D016
TRINITY_DN2508_c0_g1_i1	FA12H	FA1H	-3.86038	4.64636	3.04536e-20	4.76421e-17	Transcription factor MafB [Dicentrarchus labrax]		https://www.ncbi.nlm.nih.gov/protein/CBN81013.1?report=genbank&log$=protalign&blast_rank=1&RID=H90VRBCY01R
TRINITY_DN77431_c0_g1_i1	FA12H	FA1H	-3.75657	2.60979	1.04279e-06	9.50307e-05	semaphorin-4E [Morone saxatilis]	pfam01403	https://www.ncbi.nlm.nih.gov/protein/XP_035526619.1?report=genbank&log$=protalign&blast_rank=1&RID=N9UD8E5T014
TRINITY_DN86299_c0_g2_i11	FA12H	FA1H	-3.71423	6.08954	5.74207e-27	1.90228e-23	PREDICTED: fibronectin-like [Lates calcarifer]		https://www.ncbi.nlm.nih.gov/protein/XP_018560345.1?report=genbank&log$=protalign&blast_rank=1&RID=H8ZRMC3G014
TRINITY_DN77772_c0_g1_i1	FA12H	FA1H	-3.69695	4.31774	1.08875e-15	1.02196e-12	complement C1s subcomponent-like [Perca flavescens]		https://www.ncbi.nlm.nih.gov/protein/XP_028436745.1?report=genbank&log$=protalign&blast_rank=1&RID=J34YZ197014
TRINITY_DN82702_c0_g1_i2	FA12H	FA1H	-3.60086	2.65183	9.00504e-06	0.000606644	glycine dehydrogenase (decarboxylating), mitochondrial [Morone saxatilis]	pfam02347	https://www.ncbi.nlm.nih.gov/protein/XP_035515068.1?report=genbank&log$=protalign&blast_rank=1&RID=UNFPS8KB013
TRINITY_DN77172_c0_g1_i2	FA12H	FA1H	-3.59087	2.81638	8.89777e-07	8.33998e-05	sorting nexin-4 [Morone saxatilis]	cd06859	https://www.ncbi.nlm.nih.gov/protein/XP_035518247.1?report=genbank&log$=protalign&blast_rank=1&RID=UJ7GSN43013
TRINITY_DN82986_c0_g1_i3	FA12H	FA1H	-3.58261	3.26707	1.05419e-07	1.38717e-05	lysozyme g-like [Morone saxatilis]	cd01021	https://www.ncbi.nlm.nih.gov/protein/XP_035516224.1?report=genbank&log$=protalign&blast_rank=1&RID=U5ATFDBH01R
TRINITY_DN87997_c2_g1_i26	FA12H	FA1H	-3.4474	3.90532	2.94566e-07	3.22756e-05	myelin-associated glycoprotein [Notolabrus celidotus]	no hit	https://www.ncbi.nlm.nih.gov/protein/XP_034553487.1?report=genbank&log$=protalign&blast_rank=1&RID=U5BG1VFH016
TRINITY_DN88219_c2_g3_i7	FA12H	FA1H	-3.4446	4.0101	4.29662e-09	8.75072e-07	LOW QUALITY PROTEIN: leucine-rich repeat serine/threonine-protein kinase 1 [Morone saxatilis]	pfam00069 pfam16095 pfam08477	https://www.ncbi.nlm.nih.gov/protein/XP_035507840.1?report=genbank&log$=protalign&blast_rank=1&RID=SXAD96X7014
TRINITY_DN83238_c2_g1_i1	FA12H	FA1H	-3.38336	2.91231	1.82244e-06	0.000151831	MN-Hbalpha3 [Dicentrarchus labrax]	pfam00042	https://www.ncbi.nlm.nih.gov/protein/APS87117.1?report=genbank&log$=protalign&blast_rank=1&RID=UJJXUWGS013
TRINITY_DN85854_c4_g4_i19	FA12H	FA1H	-3.36896	3.49997	1.08536e-05	0.000709125	scaffold attachment factor B1 isoform X2 [Morone saxatilis]	pfam00076	https://www.ncbi.nlm.nih.gov/protein/XP_035508926.1?report=genbank&log$=protalign&blast_rank=1&RID=UNGMHDBN013
TRINITY_DN80203_c0_g2_i3	FA12H	FA1H	-3.30366	2.6842	9.27705e-06	0.000622734	novel immune-type receptor 3 [Dicentrarchus labrax]	pfam07686	https://www.ncbi.nlm.nih.gov/protein/ACU27032.1?report=genbank&log$=protalign&blast_rank=1&RID=UNFRP08Y013
TRINITY_DN85241_c3_g1_i1	FA12H	FA1H	-3.30224	2.81654	3.9362e-06	0.000300791	ependymin-like [Morone saxatilis]	pfam00811	https://www.ncbi.nlm.nih.gov/protein/XP_035530744.1?report=genbank&log$=protalign&blast_rank=1&RID=UNA7JXKU016
TRINITY_DN86366_c1_g2_i1	FA12H	FA1H	-3.26772	4.37401	1.73105e-14	1.27992e-11	uncharacterized protein LOC111667956 isoform X1 [Seriola lalandi dorsalis]		https://www.ncbi.nlm.nih.gov/protein/XP_023279592.1?report=genbank&log$=protalign&blast_rank=1&RID=J35GW7N4016
TRINITY_DN88389_c8_g1_i13	FA12H	FA1H	-3.23606	5.5402	8.00823e-20	1.21896e-16	alpha-tocopherol transfer protein isoform X1 [Cottoperca gobio]		https://www.ncbi.nlm.nih.gov/protein/XP_029309600.1?report=genbank&log$=protalign&blast_rank=1&RID=HBGPPYRA014
TRINITY_DN83525_c1_g1_i1	FA12H	FA1H	-3.22761	3.04396	1.49917e-06	0.000128194	P2Y purinoceptor 3 [Morone saxatilis]	pfam00001	https://www.ncbi.nlm.nih.gov/protein/XP_035536056.1?report=genbank&log$=protalign&blast_rank=1&RID=UJJC4J4X016
TRINITY_DN13362_c0_g2_i1	FA12H	FA1H	-3.17517	3.08085	1.47033e-06	0.000126231	No significant similarity found
TRINITY_DN83682_c0_g12_i1	FA12H	FA1H	-3.16452	2.81516	1.47945e-05	0.000923325	tumor protein D53 isoform X2 [Morone saxatilis]	pfam04201	https://www.ncbi.nlm.nih.gov/protein/XP_035534069.1?report=genbank&log$=protalign&blast_rank=1&RID=URRXCNXN013
TRINITY_DN68960_c0_g3_i1	FA12H	FA1H	-3.16213	2.97257	3.85435e-06	0.00029574	No significant similarity found
TRINITY_DN79164_c0_g3_i1	FA12H	FA1H	-3.13277	3.32565	2.85826e-07	3.15018e-05	Complement C1q subcomponent subunit B [Dicentrarchus labrax]	no hit	https://www.ncbi.nlm.nih.gov/protein/CBN80646.1?report=genbank&log$=protalign&blast_rank=1&RID=U5BF3B0H016
TRINITY_DN67220_c0_g1_i1	FA12H	FA1H	-3.10744	2.89738	6.12368e-06	0.000439898	di-N-acetylchitobiase [Morone saxatilis]	pfam00704	https://www.ncbi.nlm.nih.gov/protein/XP_035509523.1?report=genbank&log$=protalign&blast_rank=1&RID=UNBDPAMJ016
TRINITY_DN68960_c0_g2_i1	FA12H	FA1H	-3.103	3.70102	8.22403e-09	1.55426e-06	No significant similarity found
TRINITY_DN52362_c0_g1_i1	FA12H	FA1H	-3.08227	4.83319	1.70848e-15	1.50872e-12	fatty acid-binding protein, heart [Echeneis naucrates]		https://www.ncbi.nlm.nih.gov/protein/XP_029369447.1?report=genbank&log$=protalign&blast_rank=1&RID=J34ZM659016
TRINITY_DN78423_c0_g1_i1	FA12H	FA1H	-3.03964	5.06853	4.18772e-16	4.13769e-13	angiopoietin-related protein 5 [Larimichthys crocea]		https://www.ncbi.nlm.nih.gov/protein/XP_010733840.1?report=genbank&log$=protalign&blast_rank=1&RID=J0RYX20Y016
TRINITY_DN79164_c0_g1_i1	FA12H	FA1H	-3.00941	4.15067	7.33312e-10	1.79562e-07	Complement C1q subcomponent subunit B [Dicentrarchus labrax]	pfam00386	https://www.ncbi.nlm.nih.gov/protein/CBN80646.1?report=genbank&log$=protalign&blast_rank=1&RID=KJGNDNJZ016
TRINITY_DN81253_c0_g4_i1	FA12H	FA1H	-2.9882	6.47263	2.20205e-22	4.76988e-19	gelsolin a [Notolabrus celidotus]	https://pfam.xfam.org/family/Gelsolin PF00626	https://www.ncbi.nlm.nih.gov/protein/XP_034564765.1?report=genbank&log$=protalign&blast_rank=1&RID=H90FW32X01R
TRINITY_DN88700_c3_g9_i6	FA12H	FA1H	-2.97672	3.89258	1.8179e-06	0.000151831	nesprin-1 isoform X3 [Morone saxatilis]	cd00176	https://www.ncbi.nlm.nih.gov/protein/XP_035530003.1?report=genbank&log$=protalign&blast_rank=1&RID=UJK59ADS013
TRINITY_DN82827_c5_g1_i1	FA12H	FA1H	-2.9592	3.45247	1.93467e-07	2.29387e-05	selenoprotein L [Epinephelus lanceolatus]	pfam13911	https://www.ncbi.nlm.nih.gov/protein/XP_033503690.1?report=genbank&log$=protalign&blast_rank=1&RID=U5B1XHXG013
TRINITY_DN86884_c7_g1_i1	FA12H	FA1H	-2.90568	4.10991	1.93862e-08	3.24943e-06	G-protein coupled receptor 183-A [Morone saxatilis]	pfam00001	https://www.ncbi.nlm.nih.gov/protein/XP_035532736.1?report=genbank&log$=protalign&blast_rank=1&RID=SXBV6SWC014
TRINITY_DN85430_c0_g1_i3	FA12H	FA1H	-2.84043	3.35485	1.46845e-06	0.000126231	MICAL-like protein 1 [Morone saxatilis]	pfam00307	https://www.ncbi.nlm.nih.gov/protein/XP_035511219.1?report=genbank&log$=protalign&blast_rank=1&RID=UJHK9EVV016
TRINITY_DN83041_c0_g1_i1	FA12H	FA1H	-2.82581	3.28541	3.63865e-06	0.000281491	No significant similarity found
TRINITY_DN87219_c1_g4_i1	FA12H	FA1H	-2.79411	4.85563	3.90838e-13	2.33123e-10	No significant similarity found
TRINITY_DN76836_c0_g1_i2	FA12H	FA1H	-2.75348	6.18114	8.66657e-18	1.08465e-14	mast cell protease 3-like [Sparus aurata]		https://www.ncbi.nlm.nih.gov/protein/XP_030288805.1?report=genbank&log$=protalign&blast_rank=1&RID=J0FEVZDK014
TRINITY_DN78250_c0_g1_i3	FA12H	FA1H	-2.75122	3.91541	1.50046e-08	2.59215e-06	hairy-related 9 isoform X1 [Morone saxatilis]	pfam07527	https://www.ncbi.nlm.nih.gov/protein/XP_035513197.1?report=genbank&log$=protalign&blast_rank=1&RID=N9UP47AN014
TRINITY_DN85124_c1_g1_i5	FA12H	FA1H	-2.73826	4.1309	2.7744e-09	6.03288e-07	protein spinster homolog 3 isoform X3 [Morone saxatilis]	cd17328	https://www.ncbi.nlm.nih.gov/protein/XP_035523129.1?report=genbank&log$=protalign&blast_rank=1&RID=KJPXPBNN016
TRINITY_DN82901_c2_g3_i1	FA12H	FA1H	-2.72278	5.46402	1.71449e-15	1.50872e-12	Complement C1q subcomponent subunit C [Dicentrarchus labrax]	PF00386	https://www.ncbi.nlm.nih.gov/protein/CBN80645.1?report=genbank&log$=protalign&blast_rank=1&RID=J35759FA01R
TRINITY_DN83999_c1_g6_i1	FA12H	FA1H	-2.70378	4.33397	5.6037e-10	1.43452e-07	CD44 antigen isoform X1 [Sparus aurata]	pfam00193	https://www.ncbi.nlm.nih.gov/protein/XP_030282390.1?report=genbank&log$=protalign&blast_rank=3&RID=KJG897FG014
TRINITY_DN85047_c2_g6_i3	FA12H	FA1H	-2.68337	3.19731	1.56566e-05	0.000961576	dedicator of cytokinesis protein 4 isoform X3 [Sparus aurata]	pfam06920	https://www.ncbi.nlm.nih.gov/protein/XP_030295405.1?report=genbank&log$=protalign&blast_rank=1&RID=N9UU9EYD016
TRINITY_DN86827_c2_g5_i1	FA12H	FA1H	-2.66322	4.49824	8.7762e-11	2.74593e-08	chemokine-like receptor 1 [Morone saxatilis]	pfam00001	https://www.ncbi.nlm.nih.gov/protein/XP_035528119.1?report=genbank&log$=protalign&blast_rank=1&RID=KD9RV54P014
TRINITY_DN73163_c0_g1_i2	FA12H	FA1H	-2.64495	8.13495	4.08149e-18	5.34571e-15	lymphocyte antigen 6G-like [Perca flavescens]		https://www.ncbi.nlm.nih.gov/protein/XP_028432974.1?report=genbank&log$=protalign&blast_rank=1&RID=J0FE6B4301R
TRINITY_DN83451_c5_g2_i2	FA12H	FA1H	-2.64172	4.75296	3.21589e-12	1.56134e-09	sodium/hydrogen exchanger 7 isoform X1 [Morone saxatilis]	pfam00999	https://www.ncbi.nlm.nih.gov/protein/XP_035509186.1?report=genbank&log$=protalign&blast_rank=1&RID=KD8MN291014
TRINITY_DN85241_c3_g1_i3	FA12H	FA1H	-2.63817	4.05206	1.37612e-08	2.42193e-06	ependymin-like [Morone saxatilis]	pfam00811	https://www.ncbi.nlm.nih.gov/protein/XP_035530744.1?report=genbank&log$=protalign&blast_rank=1&RID=SXBRKDUP014
TRINITY_DN82820_c3_g4_i4	FA12H	FA1H	-2.63574	4.81274	1.75877e-12	9.52427e-10	voltage-gated hydrogen channel 1 [Morone saxatilis]		https://www.ncbi.nlm.nih.gov/protein/XP_035525806.1?report=genbank&log$=protalign&blast_rank=1&RID=K57VX603014
TRINITY_DN84552_c3_g4_i4	FA12H	FA1H	-2.63393	3.97472	4.56358e-07	4.69865e-05	keratin, type I cytoskeletal 18-like isoform X1 [Morone saxatilis]	pfam00038	https://www.ncbi.nlm.nih.gov/protein/XP_035517136.1?report=genbank&log$=protalign&blast_rank=1&RID=U5BYZ0Y9016
TRINITY_DN85776_c2_g4_i4	FA12H	FA1H	-2.62922	9.3155	9.25489e-14	6.13207e-11	diguanylate cyclase response regulator [Oleiphilus sp.]		https://www.ncbi.nlm.nih.gov/protein/TNC81393.1?report=genbank&log$=protalign&blast_rank=1&RID=J3604BR1016
TRINITY_DN84607_c2_g1_i2	FA12H	FA1H	-2.61175	3.83618	1.01274e-07	1.33575e-05	beta-2 adrenergic receptor-like [Morone saxatilis]	pfam00001	https://www.ncbi.nlm.nih.gov/protein/XP_035522390.1?report=genbank&log$=protalign&blast_rank=1&RID=U5ASWD9F01R
TRINITY_DN83592_c3_g1_i1	FA12H	FA1H	-2.60865	3.52215	1.46093e-06	0.000125807	beta-2-glycoprotein 1-like [Morone saxatilis]	pfam00084	https://www.ncbi.nlm.nih.gov/protein/XP_035516903.1?report=genbank&log$=protalign&blast_rank=1&RID=UJDAJHDK016
TRINITY_DN68453_c0_g1_i2	FA12H	FA1H	-2.60232	6.55266	9.56647e-17	1.01655e-13	pentraxin [Dicentrarchus labrax]		https://www.ncbi.nlm.nih.gov/protein/ACF77002.1?report=genbank&log$=protalign&blast_rank=1&RID=J0N3B9V201R
TRINITY_DN87629_c0_g5_i1	FA12H	FA1H	-2.59514	9.16803	3.14808e-15	2.56952e-12	Hypothetical protein SMAX5B_006075 [Scophthalmus maximus]		https://www.ncbi.nlm.nih.gov/protein/AWP03831.1?report=genbank&log$=protalign&blast_rank=1&RID=J35C7MUS01R
TRINITY_DN74643_c0_g2_i1	FA12H	FA1H	-2.58723	4.18819	1.71074e-09	3.86936e-07	choline-phosphate cytidylyltransferase B-like [Morone saxatilis]	pfam01467	https://www.ncbi.nlm.nih.gov/protein/XP_035522647.1?report=genbank&log$=protalign&blast_rank=1&RID=KJPS252E016
TRINITY_DN83760_c2_g2_i1	FA12H	FA1H	-2.57503	4.8667	1.80721e-12	9.69336e-10	F-box only protein 50 [Morone saxatilis]		https://www.ncbi.nlm.nih.gov/protein/XP_035522529.1?report=genbank&log$=protalign&blast_rank=1&RID=K57WYR19016
TRINITY_DN78549_c0_g1_i8	FA12H	FA1H	-2.54687	3.34444	1.27793e-05	0.00081693	rab effector MyRIP isoform X2 [Morone saxatilis]	pfam04698 pfam03247	https://www.ncbi.nlm.nih.gov/protein/XP_035526745.1?report=genbank&log$=protalign&blast_rank=1&RID=URMXUN7U013
TRINITY_DN85562_c2_g2_i5	FA12H	FA1H	-2.54687	5.1319	6.30108e-13	3.62113e-10	membrane-spanning 4-domains subfamily A member 12 isoform X1 [Cottoperca gobio]		https://www.ncbi.nlm.nih.gov/protein/XP_029281025.1?report=genbank&log$=protalign&blast_rank=1&RID=K57KFFMB014
TRINITY_DN81123_c0_g1_i1	FA12H	FA1H	-2.53255	3.29919	1.35016e-05	0.000854377	DNA topoisomerase 2-alpha isoform X1 [Morone saxatilis]	pfam16898 pfam08070	https://www.ncbi.nlm.nih.gov/protein/XP_035528140.1?report=genbank&log$=protalign&blast_rank=1&RID=URRM4CGK016
TRINITY_DN79267_c0_g2_i2	FA12H	FA1H	-2.52829	6.43083	1.63897e-16	1.67827e-13	prosaposin-like [Sparus aurata]		https://www.ncbi.nlm.nih.gov/protein/XP_030291878.1?report=genbank&log$=protalign&blast_rank=1&RID=J0N47SDB014
TRINITY_DN82548_c0_g9_i1	FA12H	FA1H	-2.49647	4.87944	2.04264e-11	7.93375e-09	embigin [Morone saxatilis] Ig domain	pfam13927	https://www.ncbi.nlm.nih.gov/protein/XP_035513776.1?report=genbank&log$=protalign&blast_rank=1&RID=KD93JNH0016
TRINITY_DN83446_c1_g4_i4	FA12H	FA1H	-2.48412	4.4546	1.78662e-09	4.0088e-07	Zinc finger E-box-binding homeobox 2 [Dicentrarchus labrax]	pfam13465	https://www.ncbi.nlm.nih.gov/protein/CBN80832.1?report=genbank&log$=protalign&blast_rank=1&RID=KJPSUPEG016
TRINITY_DN87314_c2_g1_i7	FA12H	FA1H	-2.45826	7.07381	5.28809e-17	5.83961e-14	Myosin-9 [Larimichthys crocea]		https://www.ncbi.nlm.nih.gov/protein/TMS22823.1?report=genbank&log$=protalign&blast_rank=1&RID=J0N2MV6G01R
TRINITY_DN87997_c2_g1_i13	FA12H	FA1H	-2.41392	4.21782	1.5376e-08	2.6482e-06	No significant similarity found
TRINITY_DN81300_c0_g2_i2	FA12H	FA1H	-2.40762	6.32516	2.37742e-15	2.0287e-12	No significant similarity found
TRINITY_DN87873_c0_g1_i2	FA12H	FA1H	-2.4021	4.11983	4.52821e-08	6.71117e-06	proliferation marker protein Ki-67-like [Morone saxatilis]	pfam00498 pfam08065 pfam15276	https://www.ncbi.nlm.nih.gov/protein/XP_035526857.1?report=genbank&log$=protalign&blast_rank=1&RID=TNTYZN1501R
TRINITY_DN83757_c3_g12_i1	FA12H	FA1H	-2.40105	3.48306	1.02695e-05	0.000674874	peroxiredoxin-like 2A [Morone saxatilis]	pfam13911	https://www.ncbi.nlm.nih.gov/protein/XP_035524091.1?report=genbank&log$=protalign&blast_rank=1&RID=UNGBWM55016
TRINITY_DN88703_c0_g2_i9	FA12H	FA1H	-2.37437	6.99578	3.38704e-14	2.41461e-11	interferon-inducible transmembrane protein 1 protein [Dicentrarchus labrax]		https://www.ncbi.nlm.nih.gov/protein/CBJ56265.1?report=genbank&log$=protalign&blast_rank=1&RID=J35ZG8NH014
TRINITY_DN87327_c0_g2_i2	FA12H	FA1H	-2.36668	4.76194	7.61987e-09	1.46465e-06	stabilin-1 [Morone saxatilis]	pfam02469	https://www.ncbi.nlm.nih.gov/protein/XP_035517937.1?report=genbank&log$=protalign&blast_rank=1&RID=SXB029UG016
TRINITY_DN86040_c1_g1_i2	FA12H	FA1H	-2.36429	3.964	7.05826e-07	6.86553e-05	urokinase plasminogen activator surface receptor-like [Morone saxatilis]	no hit	https://www.ncbi.nlm.nih.gov/protein/XP_035528127.1?report=genbank&log$=protalign&blast_rank=1&RID=UJ7910FN013
TRINITY_DN84933_c1_g2_i4	FA12H	FA1H	-2.36203	5.01527	1.32139e-10	3.87602e-08	complement component C7 [Morone saxatilis]	https://www.ncbi.nlm.nih.gov/Structure/cdd/wrpsb.cgi?RID=KD9SJRYF016&mode=all	https://www.ncbi.nlm.nih.gov/protein/XP_035523256.1?report=genbank&log$=protalign&blast_rank=1&RID=KD9SJ8KA016
TRINITY_DN81228_c0_g4_i4	FA12H	FA1H	-2.33474	4.254	3.47644e-08	5.30595e-06	No significant similarity found
TRINITY_DN86333_c2_g2_i1	FA12H	FA1H	-2.30378	3.85782	1.91881e-06	0.000159389	uncharacterized protein LOC118327178 [Morone saxatilis]	no hit	https://www.ncbi.nlm.nih.gov/protein/XP_035516337.1?report=genbank&log$=protalign&blast_rank=1&RID=UJK6KRCV013
TRINITY_DN84255_c1_g2_i8	FA12H	FA1H	-2.29188	5.96525	2.88876e-11	1.0429e-08	No significant similarity found
TRINITY_DN87106_c0_g4_i1	FA12H	FA1H	-2.28027	3.67948	1.01916e-05	0.000670535	MHC class II transactivator, partial [Morone saxatilis]	pfam05729	https://www.ncbi.nlm.nih.gov/protein/XP_035510892.1?report=genbank&log$=protalign&blast_rank=1&RID=UNGBAF8001R
TRINITY_DN87997_c2_g1_i22	FA12H	FA1H	-2.27657	5.74967	4.86244e-10	1.26781e-07	myeloid cell surface antigen CD33-like [Seriola dumerili]	no hit	https://www.ncbi.nlm.nih.gov/protein/XP_022617644.1?report=genbank&log$=protalign&blast_rank=1&RID=KJFVTYV3014
TRINITY_DN82812_c0_g4_i1	FA12H	FA1H	-2.27533	4.49484	2.57678e-08	4.13451e-06	four and a half LIM domains protein 1-like [Morone saxatilis]	pfam00412	https://www.ncbi.nlm.nih.gov/protein/XP_035523058.1?report=genbank&log$=protalign&blast_rank=1&RID=TNTNN9CM01R
TRINITY_DN85840_c4_g1_i3	FA12H	FA1H	-2.27414	6.43666	2.0642e-13	1.32106e-10	tropomyosin alpha-3 chain isoform X11 [Larimichthys crocea]		https://www.ncbi.nlm.nih.gov/protein/XP_027128500.1?report=genbank&log$=protalign&blast_rank=1&RID=J360RA30016
TRINITY_DN78740_c0_g1_i3	FA12H	FA1H	-2.26712	5.5279	2.82235e-11	1.0255e-08	heme oxygenase 1a [Morone saxatilis]	pfam01126	https://www.ncbi.nlm.nih.gov/protein/XP_035511671.1?report=genbank&log$=protalign&blast_rank=1&RID=KD9BJYH7014
TRINITY_DN83468_c0_g3_i4	FA12H	FA1H	-2.25583	5.54695	1.33784e-10	3.90393e-08	granulocyte colony-stimulating factor receptor [Morone saxatilis]	no hit	https://www.ncbi.nlm.nih.gov/protein/XP_035528957.1?report=genbank&log$=protalign&blast_rank=1&RID=KD9T3RV4014
TRINITY_DN87997_c2_g1_i7	FA12H	FA1H	-2.25574	5.09807	8.26229e-09	1.55627e-06	No significant similarity found
TRINITY_DN84387_c4_g1_i7	FA12H	FA1H	-2.24672	5.36119	1.40725e-09	3.22175e-07	uncharacterized protein rab44 isoform X1 [Morone saxatilis]	pfam00071 pfam05781	https://www.ncbi.nlm.nih.gov/protein/XP_035517869.1?report=genbank&log$=protalign&blast_rank=1&RID=KJH1TCM5016
TRINITY_DN85298_c1_g2_i2	FA12H	FA1H	-2.24225	3.87633	6.273e-06	0.000448336	No significant similarity found
TRINITY_DN79570_c0_g2_i2	FA12H	FA1H	-2.2368	5.88042	2.39831e-11	8.90743e-09	phosphoglucomutase-1 [Morone saxatilis]	pfam02878	https://www.ncbi.nlm.nih.gov/protein/XP_035509152.1?report=genbank&log$=protalign&blast_rank=2&RID=KD944RUP014
TRINITY_DN82848_c3_g1_i3	FA12H	FA1H	-2.23132	3.79651	8.05447e-06	0.000554548	No significant similarity found
TRINITY_DN82851_c0_g1_i17	FA12H	FA1H	-2.22654	3.78838	1.05431e-05	0.000690439	arf-GAP with dual PH domain-containing protein 2 [Morone saxatilis]	pfam01412 pfam15413	https://www.ncbi.nlm.nih.gov/protein/XP_035511655.1?report=genbank&log$=protalign&blast_rank=1&RID=UNGKTD9W013
TRINITY_DN69748_c0_g2_i1	FA12H	FA1H	-2.20758	5.09836	4.42649e-10	1.1704e-07	peroxiredoxin-6 [Morone saxatilis]	pfam00578	https://www.ncbi.nlm.nih.gov/protein/XP_035509786.1?report=genbank&log$=protalign&blast_rank=1&RID=KDAAZDP0014
TRINITY_DN84552_c3_g4_i2	FA12H	FA1H	-2.17481	5.96094	1.38049e-12	7.54836e-10	Keratin, type I cytoskeletal 18 [Dicentrarchus labrax]		https://www.ncbi.nlm.nih.gov/protein/CBN80920.1?report=genbank&log$=protalign&blast_rank=2&RID=K57NEH2P014
TRINITY_DN78692_c0_g3_i2	FA12H	FA1H	-2.16717	4.32441	5.87609e-08	8.45182e-06	alpha-(1,3)-fucosyltransferase 7 [Morone saxatilis]	pfam00852 pfam17039	https://www.ncbi.nlm.nih.gov/protein/XP_035523411.1?report=genbank&log$=protalign&blast_rank=1&RID=TNU3636T01R
TRINITY_DN85766_c2_g11_i3	FA12H	FA1H	-2.16694	5.05069	2.98948e-10	8.09444e-08	atypical kinase COQ8A, mitochondrial isoform X1 [Morone saxatilis]	pfam03109	https://www.ncbi.nlm.nih.gov/protein/XP_035534054.1?report=genbank&log$=protalign&blast_rank=1&RID=KDAAA2TM016
TRINITY_DN84615_c3_g1_i1	FA12H	FA1H	-2.15903	5.42157	6.72447e-11	2.12762e-08	No significant similarity found
TRINITY_DN87314_c3_g1_i2	FA12H	FA1H	-2.14305	4.48317	1.9488e-08	3.25681e-06	myosin-9-like [Echeneis naucrates]	pfam00063	https://www.ncbi.nlm.nih.gov/protein/XP_029357976.1?report=genbank&log$=protalign&blast_rank=1&RID=SXC2BVBP014
TRINITY_DN80860_c0_g1_i1	FA12H	FA1H	-2.13629	5.11393	4.83442e-10	1.26637e-07	neuronal migration protein doublecortin [Larimichthys crocea]	pfam03607	https://www.ncbi.nlm.nih.gov/protein/XP_027129149.1?report=genbank&log$=protalign&blast_rank=1&RID=KJFV65NK016
TRINITY_DN87997_c2_g1_i20	FA12H	FA1H	-2.12398	5.77934	7.02362e-11	2.20985e-08	myelin-associated glycoprotein-like [Seriola dumerili]	no hit	https://www.ncbi.nlm.nih.gov/protein/XP_022617675.1?report=genbank&log$=protalign&blast_rank=2&RID=KD9JT325016
TRINITY_DN88739_c1_g8_i1	FA12H	FA1H	-2.11399	4.53629	2.45024e-07	2.76544e-05	No significant similarity found
TRINITY_DN84354_c5_g5_i1	FA12H	FA1H	-2.10909	4.36483	1.69208e-07	2.04938e-05	hypermethylated in cancer 1 protein [Morone saxatilis]	pfam00651	https://www.ncbi.nlm.nih.gov/protein/XP_035536633.1?report=genbank&log$=protalign&blast_rank=1&RID=U5B0U8YE013
TRINITY_DN81837_c0_g5_i2	FA12H	FA1H	-2.08835	6.71034	7.38986e-13	4.1619e-10	nuclear receptor subfamily 4 group A member 1 [Morone saxatilis]		https://www.ncbi.nlm.nih.gov/protein/XP_035512094.1?report=genbank&log$=protalign&blast_rank=1&RID=K57M835S016
TRINITY_DN73259_c0_g1_i1	FA12H	FA1H	-2.07872	4.4134	1.96014e-07	2.31919e-05	hypothetical protein PFLUV_G00157240 [Perca fluviatilis]	cd05031	https://www.ncbi.nlm.nih.gov/protein/KAF1381750.1?report=genbank&log$=protalign&blast_rank=1&RID=U5B2C2TG016
TRINITY_DN82484_c0_g1_i3	FA12H	FA1H	-2.07794	6.7134	4.10453e-11	1.43579e-08	mannose-specific lectin-like [Morone saxatilis]	cd00028	https://www.ncbi.nlm.nih.gov/protein/XP_035510992.1?report=genbank&log$=protalign&blast_rank=1&RID=KD9CW5PG014
TRINITY_DN79601_c0_g1_i1	FA12H	FA1H	-2.07243	4.28408	6.52967e-07	6.45166e-05	PTTG1 interacting protein a [Morone saxatilis]	no hit	https://www.ncbi.nlm.nih.gov/protein/XP_035529247.1?report=genbank&log$=protalign&blast_rank=1&RID=UJ75PDFF016
TRINITY_DN84960_c4_g2_i3	FA12H	FA1H	-2.06526	5.99894	1.84915e-11	7.28269e-09	transmembrane protein 163a [Morone saxatilis]	no hit	https://www.ncbi.nlm.nih.gov/protein/XP_035531900.1?report=genbank&log$=protalign&blast_rank=1&RID=KD8XXKKS014
TRINITY_DN86194_c2_g10_i5	FA12H	FA1H	-2.06231	4.16701	1.6914e-06	0.000143245	protein disulfide-isomerase A5 [Morone saxatilis]	pfam00085	https://www.ncbi.nlm.nih.gov/protein/XP_035532521.1?report=genbank&log$=protalign&blast_rank=3&RID=UJJTWR6W016
TRINITY_DN80575_c0_g1_i2	FA12H	FA1H	-2.06027	5.76315	1.18778e-09	2.77571e-07	tumor necrosis factor ligand superfamily member 13B-like isoform X2 [Morone saxatilis]	no hit	https://www.ncbi.nlm.nih.gov/protein/XP_035525799.1?report=genbank&log$=protalign&blast_rank=1&RID=KJH0CG4M014
TRINITY_DN87997_c2_g5_i2	FA12H	FA1H	-2.05561	4.96258	8.98326e-09	1.66424e-06	myeloid cell surface antigen [Dicentrarchus labrax]	cl11960 IG sialic acid	https://www.ncbi.nlm.nih.gov/protein/AKC57346.1?report=genbank&log$=protalign&blast_rank=1&RID=SXBE4M96016
TRINITY_DN86685_c1_g4_i11	FA12H	FA1H	-2.04201	4.65254	1.00084e-07	1.32432e-05	No significant similarity found
TRINITY_DN83502_c0_g1_i10	FA12H	FA1H	-2.03818	6.27976	8.05259e-12	3.46194e-09	extracellular matrix protein 1-like [Morone saxatilis]	pfam05782	https://www.ncbi.nlm.nih.gov/protein/XP_035528066.1?report=genbank&log$=protalign&blast_rank=1&RID=KD8WB5ZE014
TRINITY_DN84255_c1_g1_i1	FA12H	FA1H	-2.02705	4.61234	7.32054e-08	1.01388e-05	uncharacterized protein si:zfos-741a10.3 [Morone saxatilis]	no hit	https://www.ncbi.nlm.nih.gov/protein/XP_035524582.1?report=genbank&log$=protalign&blast_rank=1&RID=TNUAZB9V016
TRINITY_DN83701_c1_g2_i5	FA12H	FA1H	-2.02531	3.96251	1.1823e-05	0.000763598	disintegrin and metalloproteinase domain-containing protein 19 [Morone saxatilis]	pfam01421 pfam00200	https://www.ncbi.nlm.nih.gov/protein/XP_035525741.1?report=genbank&log$=protalign&blast_rank=3&RID=URJV6KK801R
TRINITY_DN88339_c1_g2_i14	FA12H	FA1H	-2.01009	3.97209	1.09348e-05	0.000713599	uncharacterized protein LOC118341048 [Morone saxatilis]	no hit	https://www.ncbi.nlm.nih.gov/protein/XP_035535113.1?report=genbank&log$=protalign&blast_rank=1&RID=UNGNAGSS013
TRINITY_DN88008_c2_g4_i1	FA12H	FA1H	-2.00886	6.5325	7.79798e-12	3.37826e-09	No significant similarity found
TRINITY_DN86248_c3_g8_i3	FA12H	FA1H	-2.00516	5.23604	6.62493e-09	1.30003e-06	glutathione S-transferase A-like [Morone saxatilis]	pfam14497	https://www.ncbi.nlm.nih.gov/protein/XP_035537000.1?report=genbank&log$=protalign&blast_rank=1&RID=SXAEUU6T014

## Sheet: DEGS fish 12H up
ID	sampleA	sampleB	logFC	logCPM	PValue	FDR	annotation	PFAM	link
TRINITY_DN86368_c1_g1_i8	FA12H	FA1H	10.6155	2.03181	2.5822e-15	2.17055e-12	3-phosphoinositide-dependent protein kinase 1 [Dicentrarchus labrax]		https://www.ncbi.nlm.nih.gov/protein/CBN81295.1?report=genbank&log$=protalign&blast_rank=1&RID=JFP5MCM1016
TRINITY_DN67380_c0_g2_i1	FA12H	FA1H	4.89465	0.784074	2.14925e-07	2.50436e-05	Actin filament-associated protein 1-like 2 [Dicentrarchus labrax]	cd13307	https://www.ncbi.nlm.nih.gov/protein/CBN81439.1?report=genbank&log$=protalign&blast_rank=1&RID=V7PT0YY4016
TRINITY_DN81880_c0_g1_i2	FA12H	FA1H	10.1134	1.53246	1.8848e-12	9.92056e-10	actin-binding protein IPP [Morone saxatilis]		https://www.ncbi.nlm.nih.gov/protein/XP_035526130.1?report=genbank&log$=protalign&blast_rank=1&RID=JG27KV63016
TRINITY_DN81016_c0_g2_i9	FA12H	FA1H	9.11838	0.569059	1.24637e-10	3.73373e-08	anaphase-promoting complex subunit 15 [Morone saxatilis]		https://www.ncbi.nlm.nih.gov/protein/XP_035510809.1?report=genbank&log$=protalign&blast_rank=1&RID=K2WM6EMS016
TRINITY_DN84644_c0_g3_i2	FA12H	FA1H	10.0761	1.51289	3.12416e-12	1.53e-09	aspartate--tRNA ligase, cytoplasmic [Morone saxatilis]		https://www.ncbi.nlm.nih.gov/protein/XP_035532046.1?report=genbank&log$=protalign&blast_rank=3&RID=JG2DV4T0016
TRINITY_DN88309_c4_g1_i3	FA12H	FA1H	2.27711	3.93668	1.40246e-06	0.000121329	basal cell adhesion molecule isoform X1 [Morone saxatilis]	pfam08205 pfam13927 pfam13895 pfam07686	https://www.ncbi.nlm.nih.gov/protein/XP_035527835.1?report=genbank&log$=protalign&blast_rank=1&RID=VACBX8JS016
TRINITY_DN83659_c1_g1_i3	FA12H	FA1H	9.209	0.642081	9.25102e-10	2.23609e-07	bromodomain adjacent to zinc finger domain protein 1A [Larimichthys crocea]		https://www.ncbi.nlm.nih.gov/protein/XP_027130595.1?report=genbank&log$=protalign&blast_rank=1&RID=JJKSTS7B01R
TRINITY_DN70831_c0_g2_i1	FA12H	FA1H	6.15428	-0.513061	1.07603e-06	9.74289e-05	cartilage oligomeric matrix protein [Morone saxatilis]	pfam02412 pfam12947	https://www.ncbi.nlm.nih.gov/protein/XP_035510049.1?report=genbank&log$=protalign&blast_rank=1&RID=VABED0XH016
TRINITY_DN57931_c0_g2_i1	FA12H	FA1H	7.77707	1.01169	1.60577e-10	4.61406e-08	catechol O-methyltransferase domain-containing protein 1 [Morone saxatilis]	pfam01596	https://www.ncbi.nlm.nih.gov/protein/XP_035519796.1?report=genbank&log$=protalign&blast_rank=1&RID=UUHUDWWA013
TRINITY_DN66315_c0_g1_i1	FA12H	FA1H	4.80718	0.816312	1.31788e-07	1.66236e-05	caveolin-3-like [Morone saxatilis]	pfam01146	https://www.ncbi.nlm.nih.gov/protein/XP_035517922.1?report=genbank&log$=protalign&blast_rank=1&RID=V56SX8T8013
TRINITY_DN85970_c2_g2_i3	FA12H	FA1H	3.40062	6.50966	6.68185e-26	1.98061e-22	CC chemokine 1 [Dicentrarchus labrax]	https://pfam.xfam.org/family/PF00001	https://www.ncbi.nlm.nih.gov/protein/CAM32188.1?report=genbank&log$=protalign&blast_rank=1&RID=JFMPBNGB014
TRINITY_DN75240_c0_g3_i1	FA12H	FA1H	2.66824	4.78314	4.88922e-14	3.37398e-11	C-C motif chemokine 19a.1 [Morone saxatilis]	pfam00048	https://www.ncbi.nlm.nih.gov/protein/XP_035514551.1?report=genbank&log$=protalign&blast_rank=1&RID=UUEX9SG6016
TRINITY_DN77511_c0_g1_i2	FA12H	FA1H	5.19761	0.0991289	6.88107e-07	6.75148e-05	C-C motif chemokine 20 [Morone saxatilis]	cd00169	https://www.ncbi.nlm.nih.gov/protein/XP_035527245.1?report=genbank&log$=protalign&blast_rank=1&RID=VAA4WBUP01R
TRINITY_DN79355_c0_g1_i1	FA12H	FA1H	7.58092	3.16926	7.61002e-22	1.47789e-18	C-C motif chemokine 20a.3 [Morone saxatilis]	https://pfam.xfam.org/family/PF00001	https://www.ncbi.nlm.nih.gov/protein/XP_035527029.1?report=genbank&log$=protalign&blast_rank=1&RID=JFN2YVHS016
TRINITY_DN77511_c0_g1_i3	FA12H	FA1H	7.03614	4.91796	1.74592e-55	3.27761e-51	C-C motif chemokine 2-like	https://pfam.xfam.org/family/PF00001	https://www.ncbi.nlm.nih.gov/protein/XP_030259633.1?report=genbank&log$=protalign&blast_rank=1&RID=FXZHUP0S01R&from=1&to=85
TRINITY_DN81867_c0_g1_i1	FA12H	FA1H	3.41685	4.75446	4.34925e-21	7.65454e-18	chemokine-like receptor 1 [Morone saxatilis]	https://pfam.xfam.org/family/PF00001	https://www.ncbi.nlm.nih.gov/protein/XP_035514863.1?report=genbank&log$=protalign&blast_rank=1&RID=JFNCRBEC016
TRINITY_DN74775_c0_g1_i4	FA12H	FA1H	7.62252	-0.802879	7.19897e-07	6.9663e-05	chromobox protein homolog 3 isoform X1 [Labrus bergylta]	pfam00385	https://www.ncbi.nlm.nih.gov/protein/XP_020503701.1?report=genbank&log$=protalign&blast_rank=1&RID=VAAC3HCM013
TRINITY_DN83007_c1_g3_i2	FA12H	FA1H	2.42947	4.30628	5.1678e-09	1.03208e-06	cis-aconitate decarboxylase [Morone saxatilis]	pfam03972	https://www.ncbi.nlm.nih.gov/protein/XP_035533012.1?report=genbank&log$=protalign&blast_rank=1&RID=UZWNJUGR013
TRINITY_DN83007_c1_g3_i1	FA12H	FA1H	8.35463	-0.147091	1.23704e-08	2.2094e-06	cis-aconitate decarboxylase [Morone saxatilis]	pfam03972	https://www.ncbi.nlm.nih.gov/protein/XP_035533012.1?report=genbank&log$=protalign&blast_rank=1&RID=V2HSH1J8013
TRINITY_DN86644_c1_g4_i2	FA12H	FA1H	7.76354	-0.686334	4.22782e-07	4.41756e-05	cleavage stimulation factor subunit 2 isoform X2 [Morone saxatilis]	pfam14327 pfam00076	https://www.ncbi.nlm.nih.gov/protein/XP_035525273.1?report=genbank&log$=protalign&blast_rank=1&RID=V7T5KSCA01R
TRINITY_DN86136_c2_g6_i9	FA12H	FA1H	9.78193	1.22276	6.37416e-12	2.82666e-09	cullin-1 isoform X2 [Larimichthys crocea]		https://www.ncbi.nlm.nih.gov/protein/XP_027131263.1?report=genbank&log$=protalign&blast_rank=1&RID=JG2N1UVC016
TRINITY_DN86495_c0_g4_i3	FA12H	FA1H	8.95791	4.2808	6.5968e-45	5.3075e-41	c-X-C motif chemokine 13	https://pfam.xfam.org/family/PF00001	https://www.ncbi.nlm.nih.gov/protein/AIK66545.1?report=genbank&log$=protalign&blast_rank=1&RID=FY0A5K7W01R&from=15&to=99
TRINITY_DN86495_c0_g4_i4	FA12H	FA1H	9.62195	1.06721	1.53708e-11	6.10099e-09	c-X-C motif chemokine 13 [Dicentrarchus labrax]		https://www.ncbi.nlm.nih.gov/protein/AIK66545.1?report=genbank&log$=protalign&blast_rank=1&RID=JJG61XXE016
TRINITY_DN88137_c2_g1_i5	FA12H	FA1H	8.3426	-0.147245	1.18255e-08	2.12103e-06	diacylglycerol kinase beta isoform X1 [Acanthopagrus latus]	pfam00609	https://www.ncbi.nlm.nih.gov/protein/XP_036966123.1?report=genbank&log$=protalign&blast_rank=1&RID=V2HMPURV013
TRINITY_DN85682_c1_g1_i1	FA12H	FA1H	10.3302	1.75337	5.19503e-14	3.52504e-11	DNA polymerase zeta catalytic subunit isoform X1 [Epinephelus lanceolatus]		https://www.ncbi.nlm.nih.gov/protein/XP_033505188.1?report=genbank&log$=protalign&blast_rank=3&RID=JG270D59014
TRINITY_DN79479_c0_g1_i12	FA12H	FA1H	7.73716	-0.71101	5.21652e-07	5.2935e-05	dolichyldiphosphatase 1 [Morone saxatilis]	cd03382	https://www.ncbi.nlm.nih.gov/protein/XP_035524224.1?report=genbank&log$=protalign&blast_rank=1&RID=VA9NXRKB013
TRINITY_DN88848_c1_g1_i3	FA12H	FA1H	2.14747	4.71234	1.06112e-10	3.28359e-08	E3 ubiquitin-protein ligase rnf213-alpha-like [Morone saxatilis]	no hit	https://www.ncbi.nlm.nih.gov/protein/XP_035509925.1?report=genbank&log$=protalign&blast_rank=1&RID=UUHVN2WY016
TRINITY_DN88875_c1_g1_i2	FA12H	FA1H	2.30381	5.7009	2.19576e-12	1.11513e-09	E3 ubiquitin-protein ligase rnf213-alpha-like [Sander lucioperca]	no hit	https://www.ncbi.nlm.nih.gov/protein/XP_035863121.1?report=genbank&log$=protalign&blast_rank=1&RID=UUG530TP016
TRINITY_DN87162_c2_g3_i22	FA12H	FA1H	10.5446	1.96509	4.54298e-15	3.65508e-12	FK506-binding protein 15 isoform X3 [Morone saxatilis]		https://www.ncbi.nlm.nih.gov/protein/XP_035514554.1?report=genbank&log$=protalign&blast_rank=1&RID=JFPA5RYA014
TRINITY_DN79711_c0_g1_i1	FA12H	FA1H	2.84955	3.77204	6.01588e-10	1.52114e-07	free fatty acid receptor 2-like [Morone saxatilis]	pfam00001	https://www.ncbi.nlm.nih.gov/protein/XP_035527548.1?report=genbank&log$=protalign&blast_rank=1&RID=UWPU4HEP016
TRINITY_DN76283_c0_g1_i2	FA12H	FA1H	10.525	1.94869	1.26687e-14	9.64175e-12	Golgi-associated plant pathogenesis-related protein 1-like isoform X3 [Morone saxatilis]		https://www.ncbi.nlm.nih.gov/protein/XP_035513733.1?report=genbank&log$=protalign&blast_rank=2&RID=JFTHM0C3016
TRINITY_DN87277_c1_g1_i1	FA12H	FA1H	3.73869	2.47758	1.14487e-07	1.48567e-05	GTPase IMAP family member 4-like [Sander lucioperca]	pfam04548 pfam15346	https://www.ncbi.nlm.nih.gov/protein/XP_031146837.2?report=genbank&log$=protalign&blast_rank=1&RID=V56H3M3F013
TRINITY_DN56439_c0_g1_i1	FA12H	FA1H	7.84362	-0.59635	1.81454e-07	2.17895e-05	guanine nucleotide exchange factor DBS isoform X4 [Morone saxatilis]	no hit	https://www.ncbi.nlm.nih.gov/protein/XP_035533428.1?report=genbank&log$=protalign&blast_rank=1&RID=V7P8YA24013
TRINITY_DN88722_c1_g2_i7	FA12H	FA1H	2.37423	3.64409	4.55323e-07	4.69658e-05	hypothetical protein PFLUV_G00103010 [Perca fluviatilis]	cd00116	https://www.ncbi.nlm.nih.gov/protein/KAF1387211.1?report=genbank&log$=protalign&blast_rank=1&RID=VA9N68UA016
TRINITY_DN88068_c1_g1_i1	FA12H	FA1H	9.80786	1.24658	4.29908e-12	2.05186e-09	hypothetical protein PFLUV_G00264470 [Perca fluviatilis]		https://www.ncbi.nlm.nih.gov/protein/KAF1372361.1?report=genbank&log$=protalign&blast_rank=1&RID=JG2MEMAG016
TRINITY_DN84696_c0_g10_i5	FA12H	FA1H	2.33559	3.28575	9.38179e-06	0.000628268	IL-1RII [Miichthys miiuy]	pfam18452	https://www.ncbi.nlm.nih.gov/protein/AQR55702.1?report=genbank&log$=protalign&blast_rank=1&RID=VCZK45WS016
TRINITY_DN85516_c1_g7_i7	FA12H	FA1H	9.68707	1.11576	1.8989e-11	7.42667e-09	inactive rhomboid protein 2-like [Morone saxatilis]		https://www.ncbi.nlm.nih.gov/protein/XP_035516547.1?report=genbank&log$=protalign&blast_rank=1&RID=JG35Z517016
TRINITY_DN86030_c3_g8_i3	FA12H	FA1H	11.4015	2.80995	2.21519e-21	4.02443e-18	insulin receptor substrate 2-B-like [Sparus aurata]	https://pfam.xfam.org/family/IRS	https://www.ncbi.nlm.nih.gov/protein/XP_030286725.1?report=genbank&log$=protalign&blast_rank=2&RID=JFN4FRXJ014
TRINITY_DN88715_c1_g1_i14	FA12H	FA1H	7.32579	1.81509	3.31484e-11	1.1891e-08	integrin alpha-L-like isoform X1 [Anarrhichthys ocellatus]	pfam00092	https://www.ncbi.nlm.nih.gov/protein/XP_031723040.1?report=genbank&log$=protalign&blast_rank=2&RID=UUHFUZ9H016
TRINITY_DN83753_c1_g3_i6	FA12H	FA1H	2.55414	5.47788	7.89497e-17	8.55071e-14	interferon-induced protein 44-like [Morone saxatilis]		https://www.ncbi.nlm.nih.gov/protein/XP_035530482.1?report=genbank&log$=protalign&blast_rank=1&RID=JFNUE4F0016
TRINITY_DN86565_c0_g1_i4	FA12H	FA1H	9.76654	1.18852	3.87636e-11	1.36446e-08	interferon-induced protein with tetratricopeptide repeats 5-like isoform X1 [Seriola dumerili]		https://www.ncbi.nlm.nih.gov/protein/XP_022598811.1?report=genbank&log$=protalign&blast_rank=1&RID=JG2TU4GY014
TRINITY_DN88887_c5_g1_i3	FA12H	FA1H	3.16456	6.48901	7.79301e-29	3.13496e-25	interferon-induced very large GTPase 1-like isoform X2		https://www.ncbi.nlm.nih.gov/protein/XP_031144383.1?report=genbank&log$=protalign&blast_rank=2&RID=FY076RPU01R&from=130&to=1774
TRINITY_DN88887_c5_g1_i4	FA12H	FA1H	2.95397	7.18767	2.22559e-28	8.35619e-25	interferon-induced very large GTPase 1-like isoform X2 [Sander lucioperca]		https://www.ncbi.nlm.nih.gov/protein/XP_031144383.1?report=genbank&log$=protalign&blast_rank=2&RID=JFMMVXB2014
TRINITY_DN88770_c1_g2_i10	FA12H	FA1H	4.27374	3.45855	8.25552e-06	0.000567003	interferon-induced very large GTPase 1-like isoform X3 [Etheostoma cragini]	pfam02463 pfam04548 pfam05879	https://www.ncbi.nlm.nih.gov/protein/XP_034749086.1?report=genbank&log$=protalign&blast_rank=1&RID=VCY6260Y01R
TRINITY_DN88887_c5_g1_i2	FA12H	FA1H	3.19898	4.38181	5.62469e-18	7.19947e-15	interferon-induced very large GTPase 1-like, partial [Morone saxatilis]		https://www.ncbi.nlm.nih.gov/protein/XP_035530724.1?report=genbank&log$=protalign&blast_rank=1&RID=JFNHCNB6014
TRINITY_DN88147_c2_g1_i1	FA12H	FA1H	6.51656	4.0822	7.32239e-34	3.749e-30	interleukin 12 subunit alpha-like protein	http://pfam.xfam.org/family/PF03039	https://www.ncbi.nlm.nih.gov/protein/AIK66624.1?report=genbank&log$=protalign&blast_rank=1&RID=FXZP0A0101R&from=1&to=169
TRINITY_DN5000_c0_g2_i1	FA12H	FA1H	11.7795	3.18878	7.72667e-26	2.17579e-22	interleukin 12 subunit beta-like protein [Dicentrarchus labrax]	http://pfam.xfam.org/family/IL12	https://www.ncbi.nlm.nih.gov/protein/AIK66535.1?report=genbank&log$=protalign&blast_rank=1&RID=JFMVCAEA016
TRINITY_DN5000_c0_g1_i1	FA12H	FA1H	5.94848	0.478922	6.4818e-09	1.27639e-06	interleukin 12 subunit beta-like protein [Dicentrarchus labrax]	pfam10420	https://www.ncbi.nlm.nih.gov/protein/AIK66535.1?report=genbank&log$=protalign&blast_rank=1&RID=UZWPYHWT016
TRINITY_DN84218_c0_g2_i2	FA12H	FA1H	4.62072	1.17502	2.5303e-06	0.000204161	interleukin 17 C [Dicentrarchus labrax]	pfam06083	https://www.ncbi.nlm.nih.gov/protein/AIK66538.1?report=genbank&log$=protalign&blast_rank=1&RID=VAD7B4JJ016
TRINITY_DN78962_c0_g1_i4	FA12H	FA1H	2.03842	7.47294	1.87157e-12	9.92056e-10	Interleukin-1 beta [Dicentrarchus labrax]	pfam00340	https://www.ncbi.nlm.nih.gov/protein/CAC41006.1?report=genbank&log$=protalign&blast_rank=1&RID=UUFMSD9D016
TRINITY_DN84696_c0_g8_i3	FA12H	FA1H	2.27283	4.03254	1.40472e-07	1.74257e-05	interleukin-1 receptor type 2 [Morone saxatilis]	no hit	https://www.ncbi.nlm.nih.gov/protein/XP_035529987.1?report=genbank&log$=protalign&blast_rank=1&RID=V56TR3KC013
TRINITY_DN80076_c0_g3_i4	FA12H	FA1H	5.47391	4.43493	9.78439e-36	5.51047e-32	interleukin-12 p40 chain	https://pfam.xfam.org/family/PF10420	https://www.ncbi.nlm.nih.gov/protein/ABD46708.1?report=genbank&log$=protalign&blast_rank=1&RID=FY0ATGXW01R&from=89&to=337
TRINITY_DN80076_c0_g1_i1	FA12H	FA1H	5.95645	2.63982	1.08834e-13	7.12725e-11	interleukin-12 p40 chain [Dicentrarchus labrax]	no hit	https://www.ncbi.nlm.nih.gov/protein/ABD46708.1?report=genbank&log$=protalign&blast_rank=1&RID=UUEY49YM013
TRINITY_DN85083_c0_g2_i11	FA12H	FA1H	4.84262	1.39423	1.73144e-06	0.000145978	interleukin-12 receptor subunit beta-1 isoform X2 [Sander lucioperca]	smart00060	https://www.ncbi.nlm.nih.gov/protein/XP_031163124.1?report=genbank&log$=protalign&blast_rank=1&RID=VACV80JM016
TRINITY_DN85083_c0_g2_i8	FA12H	FA1H	5.12098	0.0291095	8.26489e-07	7.8362e-05	interleukin-12 receptor subunit beta-1-like [Morone saxatilis]	no hit	https://www.ncbi.nlm.nih.gov/protein/XP_035509504.1?report=genbank&log$=protalign&blast_rank=1&RID=VAB33V40016
TRINITY_DN80720_c0_g3_i2	FA12H	FA1H	3.78967	5.05274	5.70558e-28	2.00833e-24	interleukin-6, partial [Dicentrarchus labrax]	https://pfam.xfam.org/family/PF00489	https://www.ncbi.nlm.nih.gov/protein/CAM32185.1?report=genbank&log$=protalign&blast_rank=2&RID=JFMNK8GW014
TRINITY_DN78657_c1_g2_i1	FA12H	FA1H	4.61125	3.58334	1.55054e-18	2.12988e-15	interleukin-8 [Dicentrarchus labrax]	https://pfam.xfam.org/family/PF00048	https://www.ncbi.nlm.nih.gov/protein/AKC57337.1?report=genbank&log$=protalign&blast_rank=1&RID=JFNDW3Z2016
TRINITY_DN68450_c0_g2_i1	FA12H	FA1H	3.72159	1.24073	3.4676e-06	0.000270863	L-amino-acid oxidase isoform X2 [Sander lucioperca]	pfam01593	https://www.ncbi.nlm.nih.gov/protein/XP_031139441.1?report=genbank&log$=protalign&blast_rank=1&RID=VCNHBDF4016
TRINITY_DN84640_c0_g1_i2	FA12H	FA1H	5.07711	2.45215	2.64293e-11	9.72859e-09	L-amino-acid oxidase-like [Morone saxatilis]	pfam01593	https://www.ncbi.nlm.nih.gov/protein/XP_035531358.1?report=genbank&log$=protalign&blast_rank=1&RID=UUGH4UEE013
TRINITY_DN84640_c0_g1_i1	FA12H	FA1H	7.33288	0.579466	8.20917e-10	2.00144e-07	L-amino-acid oxidase-like [Morone saxatilis]	pfam01593	https://www.ncbi.nlm.nih.gov/protein/XP_035531358.1?report=genbank&log$=protalign&blast_rank=1&RID=UZVXCYVN013
TRINITY_DN84640_c0_g1_i3	FA12H	FA1H	7.1389	2.48985	3.02204e-15	2.50292e-12	L-amino-acid oxidase-like [Perca flavescens]		https://www.ncbi.nlm.nih.gov/protein/XP_028420678.1?report=genbank&log$=protalign&blast_rank=2&RID=JFP9E7JX016
TRINITY_DN87567_c3_g5_i10	FA12H	FA1H	9.83641	1.26828	2.72856e-12	1.35991e-09	leucine-rich PPR motif-containing protein, mitochondrial [Anarrhichthys ocellatus]	cd00116	https://www.ncbi.nlm.nih.gov/protein/XP_031728371.1?report=genbank&log$=protalign&blast_rank=1&RID=JG2FMXEV014
TRINITY_DN86820_c0_g13_i1	FA12H	FA1H	9.11445	0.553001	9.2014e-10	2.23368e-07	LOW QUALITY PROTEIN: DNA polymerase zeta catalytic subunit-like [Morone saxatilis]		https://www.ncbi.nlm.nih.gov/protein/XP_035535125.1?report=genbank&log$=protalign&blast_rank=1&RID=K2WR28Z2016
TRINITY_DN87277_c1_g1_i7	FA12H	FA1H	3.4973	3.00931	6.36285e-09	1.25737e-06	LOW QUALITY PROTEIN: GTPase IMAP family member 4-like [Morone saxatilis]	pfam04548	https://www.ncbi.nlm.nih.gov/protein/XP_035526148.1?report=genbank&log$=protalign&blast_rank=1&RID=UZWP5MRM016
TRINITY_DN86153_c1_g4_i7	FA12H	FA1H	2.42512	3.47452	2.35398e-06	0.000191304	LOW QUALITY PROTEIN: interferon regulatory factor 1b [Morone saxatilis]	pfam00605	https://www.ncbi.nlm.nih.gov/protein/XP_035522949.1?report=genbank&log$=protalign&blast_rank=1&RID=VAD6S90U013
TRINITY_DN79502_c0_g1_i2	FA12H	FA1H	7.5933	-0.829589	8.81211e-07	8.29915e-05	LOW QUALITY PROTEIN: translation initiation factor eIF-2B subunit gamma [Morone saxatilis]	pfam00483	https://www.ncbi.nlm.nih.gov/protein/XP_035527159.1?report=genbank&log$=protalign&blast_rank=1&RID=VABCYB37016
TRINITY_DN83094_c0_g16_i2	FA12H	FA1H	6.31579	3.25427	1.23053e-15	1.11778e-12	lysosomal thioesterase PPT2 [Morone saxatilis]		https://www.ncbi.nlm.nih.gov/protein/XP_035537559.1?report=genbank&log$=protalign&blast_rank=1&RID=JFP25GW3014
TRINITY_DN83094_c0_g16_i1	FA12H	FA1H	3.17784	2.59728	1.74384e-06	0.000146803	lysosomal thioesterase PPT2 [Morone saxatilis]	pfam02089	https://www.ncbi.nlm.nih.gov/protein/XP_035537559.1?report=genbank&log$=protalign&blast_rank=1&RID=VACWFND1016
TRINITY_DN78420_c0_g1_i2	FA12H	FA1H	3.65834	1.94536	3.24664e-06	0.000254797	methylsterol monooxygenase 1 [Morone saxatilis]	pfam04116	https://www.ncbi.nlm.nih.gov/protein/XP_035516191.1?report=genbank&log$=protalign&blast_rank=1&RID=VCNGNVAX013
TRINITY_DN88727_c0_g1_i5	FA12H	FA1H	9.20058	0.644002	1.48478e-10	4.31036e-08	myotubularin isoform X2 [Larimichthys crocea]		https://www.ncbi.nlm.nih.gov/protein/XP_027131787.1?report=genbank&log$=protalign&blast_rank=1&RID=JJKU440K01R
TRINITY_DN84075_c1_g3_i15	FA12H	FA1H	10.3488	1.77342	4.91249e-14	3.37398e-11	myotubularin-related protein 9 isoform X2 [Morone saxatilis]		https://www.ncbi.nlm.nih.gov/protein/XP_035530524.1?report=genbank&log$=protalign&blast_rank=1&RID=JG26BMGY014
TRINITY_DN82593_c0_g5_i1	FA12H	FA1H	9.48387	0.93195	2.33092e-11	8.81041e-09	NAD kinase isoform X1 [Morone saxatilis]		https://www.ncbi.nlm.nih.gov/protein/XP_035513124.1?report=genbank&log$=protalign&blast_rank=1&RID=JJK30TG1014
TRINITY_DN85848_c1_g5_i2	FA12H	FA1H	4.65054	1.47192	6.01303e-08	8.61699e-06	neprilysin-like isoform X1 [Morone saxatilis]	pfam05649	https://www.ncbi.nlm.nih.gov/protein/XP_035535701.1?report=genbank&log$=protalign&blast_rank=1&RID=V51X2F1W016
TRINITY_DN87783_c4_g2_i1	FA12H	FA1H	11.2968	2.7108	1.04476e-19	1.54841e-16	No significant similarity found
TRINITY_DN85970_c2_g4_i1	FA12H	FA1H	2.92089	5.99693	1.42169e-17	1.70358e-14	No significant similarity found
TRINITY_DN85292_c0_g1_i1	FA12H	FA1H	10.7947	2.21161	1.27951e-16	1.33446e-13	No significant similarity found
TRINITY_DN79812_c1_g6_i1	FA12H	FA1H	2.68265	4.74552	8.3299e-15	6.42646e-12	No significant similarity found
TRINITY_DN88104_c2_g10_i2	FA12H	FA1H	10.0323	1.45786	1.01199e-12	5.64302e-10	No significant similarity found
TRINITY_DN86588_c1_g8_i6	FA12H	FA1H	9.64353	1.08377	9.43125e-12	3.99367e-09	No significant similarity found
TRINITY_DN87277_c1_g1_i9	FA12H	FA1H	3.41807	3.60251	1.38933e-11	5.66996e-09	No significant similarity found
TRINITY_DN82360_c6_g5_i8	FA12H	FA1H	9.57885	1.022	1.43816e-11	5.78541e-09	No significant similarity found
TRINITY_DN88220_c2_g3_i4	FA12H	FA1H	9.63111	1.06177	2.35629e-11	8.84694e-09	No significant similarity found
TRINITY_DN116960_c0_g1_i1	FA12H	FA1H	7.54929	0.749277	3.81734e-11	1.35213e-08	No significant similarity found
TRINITY_DN87054_c2_g1_i3	FA12H	FA1H	9.22687	0.684804	5.47922e-11	1.8152e-08	No significant similarity found
TRINITY_DN87739_c0_g2_i2	FA12H	FA1H	2.71518	4.09861	6.3188e-11	2.02198e-08	No significant similarity found
TRINITY_DN84159_c1_g1_i4	FA12H	FA1H	9.22274	0.68676	1.095e-10	3.36991e-08	No significant similarity found
TRINITY_DN89992_c0_g1_i1	FA12H	FA1H	9.13698	0.60339	1.30763e-10	3.87602e-08	No significant similarity found
TRINITY_DN83799_c3_g4_i8	FA12H	FA1H	5.08474	2.26547	2.05378e-10	5.76572e-08	No significant similarity found
TRINITY_DN82021_c0_g1_i1	FA12H	FA1H	9.33285	0.766606	2.52407e-10	6.90065e-08	No significant similarity found
TRINITY_DN87966_c4_g1_i1	FA12H	FA1H	4.23212	2.58728	9.96712e-10	2.39888e-07	No significant similarity found
TRINITY_DN83808_c1_g10_i1	FA12H	FA1H	6.67614	0.666142	1.09283e-09	2.61902e-07	No significant similarity found
TRINITY_DN82885_c3_g2_i3	FA12H	FA1H	2.71159	3.93708	1.27739e-09	2.96054e-07	No significant similarity found
TRINITY_DN80761_c0_g2_i1	FA12H	FA1H	3.26934	3.29504	1.79394e-09	4.00925e-07	No significant similarity found
TRINITY_DN74112_c0_g1_i2	FA12H	FA1H	8.81284	0.304298	3.04293e-09	6.54102e-07	No significant similarity found
TRINITY_DN87948_c5_g1_i1	FA12H	FA1H	2.0697	4.51182	3.74114e-09	7.77481e-07	No significant similarity found
TRINITY_DN86697_c2_g1_i4	FA12H	FA1H	8.57623	0.0733237	4.24405e-09	8.72338e-07	No significant similarity found
TRINITY_DN119489_c0_g1_i1	FA12H	FA1H	8.42584	-0.0764249	7.03716e-09	1.37137e-06	No significant similarity found
TRINITY_DN87130_c0_g1_i1	FA12H	FA1H	8.48158	-0.0350318	7.79943e-09	1.49407e-06	No significant similarity found
TRINITY_DN88046_c0_g1_i2	FA12H	FA1H	8.85937	0.354807	7.88459e-09	1.50526e-06	No significant similarity found
TRINITY_DN83100_c3_g3_i3	FA12H	FA1H	8.46197	-0.0564786	1.16771e-08	2.1011e-06	No significant similarity found
TRINITY_DN83090_c0_g3_i4	FA12H	FA1H	8.76665	0.270132	1.568e-08	2.69231e-06	No significant similarity found	no hit	https://www.ncbi.nlm.nih.gov/protein/XP_030293578.1?report=genbank&log$=protalign&blast_rank=2&RID=V2HUDKH5016
TRINITY_DN20516_c0_g1_i1	FA12H	FA1H	8.38838	-0.123854	1.75869e-08	3.00144e-06	No significant similarity found
TRINITY_DN83430_c0_g1_i4	FA12H	FA1H	8.2718	-0.214412	1.80139e-08	3.06504e-06	No significant similarity found
TRINITY_DN84065_c0_g7_i3	FA12H	FA1H	8.79903	0.243654	1.92098e-08	3.22949e-06	No significant similarity found
TRINITY_DN85520_c3_g1_i1	FA12H	FA1H	8.28892	-0.20789	1.9883e-08	3.30321e-06	No significant similarity found
TRINITY_DN124123_c0_g1_i1	FA12H	FA1H	8.26802	-0.210695	2.1369e-08	3.51896e-06	No significant similarity found
TRINITY_DN87739_c0_g2_i1	FA12H	FA1H	2.53026	3.69807	2.19391e-08	3.6023e-06	No significant similarity found
TRINITY_DN87739_c0_g3_i1	FA12H	FA1H	2.79877	3.67228	2.25957e-08	3.6886e-06	No significant similarity found
TRINITY_DN42480_c0_g1_i1	FA12H	FA1H	8.19719	-0.285118	2.63742e-08	4.18414e-06	No significant similarity found
TRINITY_DN85800_c1_g8_i1	FA12H	FA1H	8.19719	-0.285118	2.67398e-08	4.23022e-06	No significant similarity found
TRINITY_DN82424_c1_g5_i4	FA12H	FA1H	8.21798	-0.244455	5.42637e-08	7.89684e-06	No significant similarity found
TRINITY_DN77131_c0_g3_i2	FA12H	FA1H	5.86691	-0.0839689	7.45232e-08	1.0277e-05	No significant similarity found
TRINITY_DN78733_c0_g1_i1	FA12H	FA1H	4.79702	0.928761	7.63806e-08	1.04157e-05	No significant similarity found
TRINITY_DN34584_c0_g1_i1	FA12H	FA1H	8.3649	-0.163727	1.0885e-07	1.42688e-05	No significant similarity found
TRINITY_DN81885_c2_g11_i6	FA12H	FA1H	8.11154	-0.336886	1.1587e-07	1.49329e-05	No significant similarity found
TRINITY_DN88220_c2_g3_i5	FA12H	FA1H	7.94577	-0.522997	1.53896e-07	1.89656e-05	No significant similarity found
TRINITY_DN39426_c0_g1_i1	FA12H	FA1H	6.46831	-0.219871	1.61846e-07	1.97722e-05	No significant similarity found
TRINITY_DN83409_c2_g1_i3	FA12H	FA1H	7.94099	-0.493068	1.97376e-07	2.32553e-05	No significant similarity found
TRINITY_DN83928_c2_g10_i16	FA12H	FA1H	7.03881	5.18723	2.2295e-07	2.57945e-05	No significant similarity found
TRINITY_DN88689_c7_g3_i1	FA12H	FA1H	7.94689	-0.484034	2.29378e-07	2.6472e-05	No significant similarity found
TRINITY_DN88051_c1_g2_i15	FA12H	FA1H	5.72349	1.25938	2.40512e-07	2.73644e-05	No significant similarity found
TRINITY_DN79555_c0_g1_i1	FA12H	FA1H	3.24591	2.73762	3.17259e-07	3.44272e-05	No significant similarity found
TRINITY_DN91981_c0_g1_i1	FA12H	FA1H	7.69289	-0.717369	4.46264e-07	4.61159e-05	No significant similarity found
TRINITY_DN7077_c0_g1_i1	FA12H	FA1H	7.5725	-0.84356	7.98733e-07	7.61148e-05	No significant similarity found
TRINITY_DN84909_c1_g5_i6	FA12H	FA1H	7.5725	-0.84356	7.97623e-07	7.61148e-05	No significant similarity found
TRINITY_DN78622_c1_g1_i1	FA12H	FA1H	5.24812	-0.18612	8.09417e-07	7.70027e-05	No significant similarity found
TRINITY_DN133726_c0_g1_i1	FA12H	FA1H	7.56095	-0.844372	8.13702e-07	7.72798e-05	No significant similarity found
TRINITY_DN88871_c4_g2_i4	FA12H	FA1H	3.07371	2.78701	1.16747e-06	0.000104532	No significant similarity found
TRINITY_DN86734_c5_g2_i1	FA12H	FA1H	2.20935	3.74018	1.21229e-06	0.00010803	No significant similarity found
TRINITY_DN83493_c1_g1_i1	FA12H	FA1H	2.81002	3.0128	1.32744e-06	0.000116268	No significant similarity found
TRINITY_DN88425_c0_g1_i1	FA12H	FA1H	7.43336	-0.942494	1.38294e-06	0.00012038	No significant similarity found
TRINITY_DN2023_c0_g1_i1	FA12H	FA1H	4.94742	0.137284	1.60428e-06	0.000136277	No significant similarity found
TRINITY_DN83799_c3_g4_i3	FA12H	FA1H	4.81441	1.76896	1.78901e-06	0.000150157	No significant similarity found
TRINITY_DN85970_c2_g2_i9	FA12H	FA1H	3.72119	1.85215	2.14238e-06	0.000175628	No significant similarity found
TRINITY_DN52866_c0_g2_i1	FA12H	FA1H	5.31401	-0.581978	2.15173e-06	0.000176138	No significant similarity found
TRINITY_DN88679_c1_g1_i3	FA12H	FA1H	2.62463	3.02066	3.54361e-06	0.000275652	No significant similarity found
TRINITY_DN83094_c0_g16_i3	FA12H	FA1H	4.46066	0.303599	3.55045e-06	0.000275804	No significant similarity found
TRINITY_DN86317_c0_g4_i1	FA12H	FA1H	4.5615	0.113536	3.87431e-06	0.000296867	No significant similarity found
TRINITY_DN2576_c0_g1_i1	FA12H	FA1H	4.22361	0.697161	4.23943e-06	0.000319198	No significant similarity found
TRINITY_DN81260_c0_g1_i1	FA12H	FA1H	2.28906	3.39109	5.41775e-06	0.000394725	No significant similarity found
TRINITY_DN81046_c2_g2_i1	FA12H	FA1H	3.6662	0.568374	6.22399e-06	0.000445966	No significant similarity found
TRINITY_DN87966_c4_g2_i1	FA12H	FA1H	4.40007	-0.288206	6.99162e-06	0.000491587	No significant similarity found
TRINITY_DN87277_c1_g1_i4	FA12H	FA1H	3.81069	1.17668	7.46242e-06	0.000518635	No significant similarity found
TRINITY_DN86012_c1_g3_i2	FA12H	FA1H	2.80349	2.95743	8.75136e-06	0.000593725	No significant similarity found
TRINITY_DN106511_c0_g1_i1	FA12H	FA1H	5.63899	-0.975304	1.28874e-05	0.000821975	No significant similarity found
TRINITY_DN83808_c0_g1_i1	FA12H	FA1H	4.78903	-1.00698	1.48207e-05	0.000923325	No significant similarity found
TRINITY_DN86981_c1_g3_i5	FA12H	FA1H	2.13955	4.4608	6.16391e-08	8.78848e-06	NOD-like receptor C5 [Sebastes schlegelii]	pfam05729	https://www.ncbi.nlm.nih.gov/protein/ALT07749.1?report=genbank&log$=protalign&blast_rank=1&RID=V51YH3C101R
TRINITY_DN86981_c1_g3_i7	FA12H	FA1H	2.33988	4.2663	2.09271e-07	2.4554e-05	NOD-like receptor C5 [Sebastes schlegelii]	pfam05729	https://www.ncbi.nlm.nih.gov/protein/ALT07749.1?report=genbank&log$=protalign&blast_rank=1&RID=V7PSC42H013
TRINITY_DN83924_c0_g2_i1	FA12H	FA1H	9.20263	0.647021	1.16719e-10	3.57254e-08	nuclear factor 7, brain-like [Morone saxatilis]		https://www.ncbi.nlm.nih.gov/protein/XP_035528280.1?report=genbank&log$=protalign&blast_rank=1&RID=JJKTCUD301R
TRINITY_DN84636_c0_g2_i4	FA12H	FA1H	2.52123	3.44983	1.39824e-06	0.00012115	nuclear receptor coactivator 7 isoform X2 [Morone saxatilis]	pfam07534	https://www.ncbi.nlm.nih.gov/protein/XP_035527553.1?report=genbank&log$=protalign&blast_rank=1&RID=VACBE404013
TRINITY_DN87042_c4_g2_i6	FA12H	FA1H	11.3891	2.80067	1.0321e-21	1.93756e-18	olfactomedin-4-like [Morone saxatilis]	http://pfam.xfam.org/family/PF02191	https://www.ncbi.nlm.nih.gov/protein/XP_035520702.1?report=genbank&log$=protalign&blast_rank=1&RID=JFN3KES6016
TRINITY_DN87042_c4_g2_i4	FA12H	FA1H	8.30659	2.29427	7.58717e-15	5.93475e-12	olfactomedin-4-like [Morone saxatilis]		https://www.ncbi.nlm.nih.gov/protein/XP_035520702.1?report=genbank&log$=protalign&blast_rank=1&RID=JFPAYEE2016
TRINITY_DN81821_c4_g1_i1	FA12H	FA1H	4.11859	1.62924	8.98046e-07	8.38757e-05	oxysterol-binding protein 2 [Morone saxatilis]	pfam01237	https://www.ncbi.nlm.nih.gov/protein/XP_035524202.1?report=genbank&log$=protalign&blast_rank=1&RID=VABDJVXP013
TRINITY_DN85373_c1_g1_i1	FA12H	FA1H	7.00683	2.77239	2.5923e-17	2.97951e-14	peptidoglycan recognition protein 6 [Morone saxatilis]		https://www.ncbi.nlm.nih.gov/protein/XP_035511473.1?report=genbank&log$=protalign&blast_rank=1&RID=JFNJZH2U016
TRINITY_DN84321_c0_g8_i4	FA12H	FA1H	3.19785	4.22299	4.94392e-06	0.00036397	PH domain leucine-rich repeat protein phosphatase 1 [Morone saxatilis]	pfam00481	https://www.ncbi.nlm.nih.gov/protein/XP_035526690.1?report=genbank&log$=protalign&blast_rank=1&RID=VCWAUE57016
TRINITY_DN82624_c0_g1_i2	FA12H	FA1H	10.435	1.85717	1.56741e-14	1.177e-11	pre-B-cell leukemia homeobox interacting protein 1b isoform X5 [Morone saxatilis]		https://www.ncbi.nlm.nih.gov/protein/XP_035527957.1?report=genbank&log$=protalign&blast_rank=1&RID=JFTJAJKE014
TRINITY_DN87914_c4_g2_i3	FA12H	FA1H	9.72898	1.16546	4.74549e-12	2.22718e-09	PREDICTED: cAMP-dependent protein kinase catalytic subunit alpha-like isoform X2 [Stegastes partitus]		https://www.ncbi.nlm.nih.gov/protein/XP_008293328.1?report=genbank&log$=protalign&blast_rank=1&RID=JG2UJHR1016
TRINITY_DN83860_c5_g7_i2	FA12H	FA1H	8.89039	0.364066	6.05014e-10	1.52115e-07	PREDICTED: protein kinase C iota type [Poecilia reticulata]		https://www.ncbi.nlm.nih.gov/protein/XP_008432791.1?report=genbank&log$=protalign&blast_rank=3&RID=K2WY40VA014
TRINITY_DN86338_c3_g4_i4	FA12H	FA1H	8.71387	0.178272	3.40683e-09	7.18611e-07	pre-mRNA 3' end processing protein WDR33 [Morone saxatilis]	pfam00400	https://www.ncbi.nlm.nih.gov/protein/XP_035526940.1?report=genbank&log$=protalign&blast_rank=1&RID=UZW9ZRVZ013
TRINITY_DN80747_c0_g1_i2	FA12H	FA1H	9.71653	1.15782	6.8697e-12	3.01477e-09	Protein canopy-like protein 2 [Larimichthys crocea]		https://www.ncbi.nlm.nih.gov/protein/KAE8298732.1?report=genbank&log$=protalign&blast_rank=1&RID=JG2V5948014
TRINITY_DN88722_c1_g2_i15	FA12H	FA1H	2.36511	4.65086	6.16359e-12	2.75498e-09	protein NLRC5 isoform X2 [Epinephelus lanceolatus]	cd00116	https://www.ncbi.nlm.nih.gov/protein/XP_033491704.1?report=genbank&log$=protalign&blast_rank=1&RID=UUG6NJST013
TRINITY_DN49307_c0_g1_i2	FA12H	FA1H	8.71695	0.183052	2.7658e-09	6.03288e-07	protein QNR-71 isoform X1 [Morone saxatilis]	cd00146	https://www.ncbi.nlm.nih.gov/protein/XP_035537441.1?report=genbank&log$=protalign&blast_rank=1&RID=UZW27XUN013
TRINITY_DN87271_c1_g5_i4	FA12H	FA1H	2.59744	4.6174	4.08778e-14	2.87774e-11	protein strawberry notch homolog 2 isoform X3 [Morone saxatilis]	pfam13871 and pfam13872	https://www.ncbi.nlm.nih.gov/protein/XP_035509329.1?report=genbank&log$=protalign&blast_rank=1&RID=K58T9C1901R
TRINITY_DN56406_c0_g1_i1	FA12H	FA1H	4.07265	1.86613	1.83447e-07	2.19354e-05	protein TASOR-like isoform X3 [Archocentrus centrarchus]	no hit	https://www.ncbi.nlm.nih.gov/protein/XP_030586392.1?report=genbank&log$=protalign&blast_rank=1&RID=V7PC2D0Y016
TRINITY_DN84567_c3_g3_i1	FA12H	FA1H	9.25027	0.706083	4.63817e-11	1.56417e-08	putative RNA-directed DNA polymerase from transposon BS [Takifugu flavidus]		https://www.ncbi.nlm.nih.gov/protein/TWW80660.1?report=genbank&log$=protalign&blast_rank=1&RID=JJKMMHET016
TRINITY_DN81561_c0_g3_i3	FA12H	FA1H	2.2577	4.76191	3.09638e-10	8.34379e-08	ras-GEF domain-containing family member 1B-A [Morone saxatilis]	pfam00617	https://www.ncbi.nlm.nih.gov/protein/XP_035515105.1?report=genbank&log$=protalign&blast_rank=1&RID=UUJ9HU1G013
TRINITY_DN68952_c0_g1_i1	FA12H	FA1H	4.30689	0.752382	8.30377e-07	7.84665e-05	receptor-type tyrosine-protein phosphatase eta-like [Morone saxatilis]	no hit	https://www.ncbi.nlm.nih.gov/protein/XP_035531613.1?report=genbank&log$=protalign&blast_rank=1&RID=VAB3K1UE016
TRINITY_DN85375_c1_g5_i3	FA12H	FA1H	8.50135	0.00177087	5.11188e-09	1.02454e-06	RecName: Full=Lysine-specific demethylase phf2; AltName: Full=PHD finger protein 2 [Dicentrarchus labrax]	pfam17811 pfam00628	https://www.ncbi.nlm.nih.gov/protein/E6ZGB4.1?report=genbank&log$=protalign&blast_rank=1&RID=UZWFJZ45013
TRINITY_DN79790_c0_g1_i1	FA12H	FA1H	2.79902	5.76942	2.96862e-22	6.03896e-19	Reticulocyte-binding protein 2 -like protein a [Collichthys lucidus]	http://pfam.xfam.org/family/PF16830	https://www.ncbi.nlm.nih.gov/protein/TKS66178.1?report=genbank&log$=protalign&blast_rank=1&RID=JFMW8ZXB016
TRINITY_DN83415_c0_g2_i4	FA12H	FA1H	9.62701	1.04619	4.8219e-10	1.26637e-07	rho-related GTP-binding protein RhoG-like [Morone saxatilis]		https://www.ncbi.nlm.nih.gov/protein/XP_035521986.1?report=genbank&log$=protalign&blast_rank=1&RID=JJG0A9ZK016
TRINITY_DN67211_c0_g1_i1	FA12H	FA1H	4.10458	0.233519	1.20605e-05	0.000778045	sal-like protein 3b [Morone saxatilis]	pfam13465	https://www.ncbi.nlm.nih.gov/protein/XP_035537675.1?report=genbank&log$=protalign&blast_rank=1&RID=VD0RA9SG016
TRINITY_DN13775_c0_g1_i1	FA12H	FA1H	4.42522	-0.499278	1.4693e-05	0.000920463	sal-like protein 3b [Morone saxatilis]	pfam13465	https://www.ncbi.nlm.nih.gov/protein/XP_035537675.1?report=genbank&log$=protalign&blast_rank=1&RID=VD0RA9SG016
TRINITY_DN83778_c2_g1_i2	FA12H	FA1H	9.55707	0.992383	2.0654e-11	7.96721e-09	Serine/arginine-rich splicing factor 9 Splicing factor, arginine/serine-rich 9 [Channa argus]		https://www.ncbi.nlm.nih.gov/protein/KAF3702040.1?report=genbank&log$=protalign&blast_rank=1&RID=JJGA55UE016
TRINITY_DN86832_c1_g4_i7	FA12H	FA1H	8.91449	0.365623	1.94922e-09	4.32197e-07	serine/threonine-protein kinase MRCK alpha isoform X3 [Labrus bergylta]		https://www.ncbi.nlm.nih.gov/protein/XP_020487147.1?report=genbank&log$=protalign&blast_rank=1&RID=K2WWASHR016
TRINITY_DN85972_c2_g4_i15	FA12H	FA1H	5.4884	3.82321	6.47465e-06	0.000460993	serine/threonine-protein kinase WNK4-like [Morone saxatilis]	pfam12202	https://www.ncbi.nlm.nih.gov/protein/XP_035510209.1?report=genbank&log$=protalign&blast_rank=1&RID=VCWR759W016
TRINITY_DN88130_c3_g5_i7	FA12H	FA1H	5.63446	0.226252	7.08309e-06	0.000496778	SH3 domain-containing kinase-binding protein 1 [Dicentrarchus labrax]	pfam14604	https://www.ncbi.nlm.nih.gov/protein/CBN82174.1?report=genbank&log$=protalign&blast_rank=1&RID=VCX07KKS016
TRINITY_DN87055_c1_g3_i9	FA12H	FA1H	2.74069	4.97991	2.40404e-11	8.90743e-09	signal transducer and activator of transcription 1a isoform X4 [Morone saxatilis]	pfam02865	https://www.ncbi.nlm.nih.gov/protein/XP_035533597.1?report=genbank&log$=protalign&blast_rank=1&RID=UUGGKJJT013
TRINITY_DN79505_c1_g1_i2	FA12H	FA1H	7.60869	-0.79259	6.48993e-07	6.42366e-05	snail family zinc finger 1b [Morone saxatilis]	pfam11702 pfam15909	https://www.ncbi.nlm.nih.gov/protein/XP_035511861.1?report=genbank&log$=protalign&blast_rank=1&RID=VA9ZH7Y501R
TRINITY_DN83808_c1_g1_i1	FA12H	FA1H	4.467	0.869	1.16782e-05	0.00075598	sodium- and chloride-dependent glycine transporter 1 [Morone saxatilis]	pfam00209	https://www.ncbi.nlm.nih.gov/protein/XP_035527441.1?report=genbank&log$=protalign&blast_rank=1&RID=VCZVDHRB016
TRINITY_DN79812_c1_g5_i3	FA12H	FA1H	2.50934	5.0769	1.83112e-15	1.58657e-12	suppressor of cytokine signaling 1-like [Morone saxatilis]		https://www.ncbi.nlm.nih.gov/protein/XP_035516878.1?report=genbank&log$=protalign&blast_rank=1&RID=JFP320S2016
TRINITY_DN79812_c1_g5_i2	FA12H	FA1H	4.03775	1.5135	6.11044e-07	6.09086e-05	suppressor of cytokine signaling 1-like [Morone saxatilis]	cd10382	https://www.ncbi.nlm.nih.gov/protein/XP_035516878.1?report=genbank&log$=protalign&blast_rank=1&RID=VA9PKTXH013
TRINITY_DN79812_c1_g5_i1	FA12H	FA1H	3.12264	2.3962	4.62699e-06	0.000344237	suppressor of cytokine signaling 1-like [Morone saxatilis]	cd10382	https://www.ncbi.nlm.nih.gov/protein/XP_035516878.1?report=genbank&log$=protalign&blast_rank=1&RID=VCW6571F01R
TRINITY_DN78953_c0_g1_i1	FA12H	FA1H	2.23083	3.59264	3.51599e-06	0.000274262	tapasin-related protein [Morone saxatilis]	pfam07654	https://www.ncbi.nlm.nih.gov/protein/XP_035528547.1?report=genbank&log$=protalign&blast_rank=1&RID=VCNJ2RS9013
TRINITY_DN81996_c0_g3_i1	FA12H	FA1H	8.27058	-0.236408	4.54576e-08	6.71949e-06	tectonin beta-propeller repeat-containing protein 1 [Morone saxatilis]	pfam06462	https://www.ncbi.nlm.nih.gov/protein/XP_035510490.1?report=genbank&log$=protalign&blast_rank=1&RID=V51RHY8G016
TRINITY_DN86233_c4_g4_i4	FA12H	FA1H	8.60837	0.0664057	2.77978e-08	4.37303e-06	tectonin beta-propeller repeat-containing protein 2 isoform X1 [Epinephelus lanceolatus]	no hit	https://www.ncbi.nlm.nih.gov/protein/XP_033498852.1?report=genbank&log$=protalign&blast_rank=1&RID=V51K3EG601R
TRINITY_DN75632_c0_g2_i1	FA12H	FA1H	2.83412	4.62908	1.74992e-14	1.27992e-11	TNF-alpha [Dicentrarchus labrax]		https://www.ncbi.nlm.nih.gov/protein/AAZ20770.1?report=genbank&log$=protalign&blast_rank=1&RID=K58SHNEY01R
TRINITY_DN87829_c2_g3_i3	FA12H	FA1H	2.56385	4.61768	2.01293e-12	1.04006e-09	Toll-like receptor 3 [Dicentrarchus labrax]	pfam13855	https://www.ncbi.nlm.nih.gov/protein/CBN82176.1?report=genbank&log$=protalign&blast_rank=1&RID=UUFNNRBJ016
TRINITY_DN87829_c2_g3_i2	FA12H	FA1H	2.28609	3.91419	1.08969e-07	1.42688e-05	Toll-like receptor 3 [Dicentrarchus labrax]	pfam01582 pfam13855	https://www.ncbi.nlm.nih.gov/protein/CBN82176.1?report=genbank&log$=protalign&blast_rank=1&RID=V56GEB9H013
TRINITY_DN86026_c1_g19_i1	FA12H	FA1H	2.32553	4.62185	6.46472e-10	1.611e-07	transcription factor ETV7 isoform X1 [Morone saxatilis]	pfam00178	https://www.ncbi.nlm.nih.gov/protein/XP_035512127.1?report=genbank&log$=protalign&blast_rank=1&RID=UWPV1KEK013
TRINITY_DN82217_c0_g1_i1	FA12H	FA1H	4.63646	2.87582	2.66395e-12	1.33956e-09	transferrin [Dicentrarchus labrax]	pfam00405	https://www.ncbi.nlm.nih.gov/protein/ACN80997.1?report=genbank&log$=protalign&blast_rank=1&RID=UUG5R6F3013
TRINITY_DN87786_c2_g2_i4	FA12H	FA1H	3.66979	3.08668	3.54742e-10	9.46859e-08	transmembrane protein 116 [Seriola dumerili]	cd15082	https://www.ncbi.nlm.nih.gov/protein/XP_022617301.1?report=genbank&log$=protalign&blast_rank=1&RID=UUJA5X04013
TRINITY_DN79178_c0_g1_i6	FA12H	FA1H	6.91905	1.38001	2.08108e-10	5.80219e-08	transmembrane protein 205-like [Seriola lalandi dorsalis]	pfam13664	https://www.ncbi.nlm.nih.gov/protein/XP_023272023.1?report=genbank&log$=protalign&blast_rank=1&RID=UUJ8TF97013
TRINITY_DN86192_c0_g10_i10	FA12H	FA1H	8.59808	0.0907157	3.22621e-09	6.85649e-07	tripartite motif-containing protein 16-like [Morone saxatilis]	cd06503	https://www.ncbi.nlm.nih.gov/protein/XP_035510802.1?report=genbank&log$=protalign&blast_rank=1&RID=UZW8CX5R016
TRINITY_DN85246_c2_g2_i12	FA12H	FA1H	2.64742	3.4917	3.80508e-07	4.00557e-05	tumor necrosis factor alpha-induced protein 2-like isoform X2 [Morone saxatilis]	pfam06046	https://www.ncbi.nlm.nih.gov/protein/XP_035530467.1?report=genbank&log$=protalign&blast_rank=1&RID=V7SY1JXD016
TRINITY_DN88714_c3_g2_i3	FA12H	FA1H	2.15453	3.97796	6.7485e-07	6.64456e-05	tumor necrosis factor alpha-induced protein 2-like isoform X2 [Morone saxatilis]	pfam06046	https://www.ncbi.nlm.nih.gov/protein/XP_035530467.1?report=genbank&log$=protalign&blast_rank=2&RID=VAA2KR2J01R
TRINITY_DN85246_c2_g2_i4	FA12H	FA1H	3.0412	2.76761	1.79796e-06	0.00015046	tumor necrosis factor alpha-induced protein 2-like isoform X2 [Morone saxatilis]	pfam06046	https://www.ncbi.nlm.nih.gov/protein/XP_035530467.1?report=genbank&log$=protalign&blast_rank=2&RID=VAD4Z3KW016
TRINITY_DN78966_c0_g7_i2	FA12H	FA1H	3.25134	5.1498	3.00238e-22	6.03896e-19	tumor necrosis factor receptor superfamily member 6B-like [Morone saxatilis]	http://pfam.xfam.org/family/PF00020	https://www.ncbi.nlm.nih.gov/protein/XP_035528033.1?report=genbank&log$=protalign&blast_rank=1&RID=JFMWYETW014
TRINITY_DN78966_c0_g2_i1	FA12H	FA1H	3.31747	3.14118	1.02741e-08	1.86654e-06	tumor necrosis factor receptor superfamily member 6B-like [Morone saxatilis]	cd13412	https://www.ncbi.nlm.nih.gov/protein/XP_035528033.1?report=genbank&log$=protalign&blast_rank=1&RID=V2HJU6N601R
TRINITY_DN84711_c3_g1_i4	FA12H	FA1H	9.48992	0.937276	2.2398e-11	8.5232e-09	Two pore calcium channel protein 2 Voltage-dependent calcium channel protein TPC2 [Larimichthys crocea]		https://www.ncbi.nlm.nih.gov/protein/KAE8297633.1?report=genbank&log$=protalign&blast_rank=1&RID=JJGASYT0016
TRINITY_DN86467_c4_g4_i19	FA12H	FA1H	2.37413	4.78895	6.97284e-10	1.72997e-07	tyrosine-protein kinase SYK [Sparus aurata]	pfam07714	https://www.ncbi.nlm.nih.gov/protein/XP_030291931.1?report=genbank&log$=protalign&blast_rank=1&RID=UWPW0D4V013
TRINITY_DN82060_c4_g1_i4	FA12H	FA1H	7.93345	-0.542495	2.40158e-07	2.73644e-05	ubiquitin-conjugating enzyme E2 R2 [Larimichthys crocea]	pfam00179	https://www.ncbi.nlm.nih.gov/protein/XP_010735110.1?report=genbank&log$=protalign&blast_rank=1&RID=V7R6Z60F01R
TRINITY_DN80070_c0_g2_i1	FA12H	FA1H	3.77804	3.51822	1.18756e-13	7.6876e-11	Ubiquitin-like modifier-activating enzyme 1 [Dicentrarchus labrax]	pfam10585	https://www.ncbi.nlm.nih.gov/protein/CBN80586.1?report=genbank&log$=protalign&blast_rank=2&RID=UUEZ0D33013
TRINITY_DN80070_c0_g1_i1	FA12H	FA1H	3.57037	2.63406	8.27843e-08	1.11008e-05	ubiquitin-like modifier-activating enzyme 1 [Morone saxatilis]	pfam09358	https://www.ncbi.nlm.nih.gov/protein/XP_035517895.1?report=genbank&log$=protalign&blast_rank=1&RID=V53PGK10016
TRINITY_DN121256_c0_g1_i1	FA12H	FA1H	5.02214	0.479185	2.36064e-07	2.71164e-05	Uncharacterized protein [Dicentrarchus labrax]	pfam15342	https://www.ncbi.nlm.nih.gov/protein/CBN80585.1?report=genbank&log$=protalign&blast_rank=1&RID=V7R6BFA9013
TRINITY_DN88679_c1_g4_i9	FA12H	FA1H	9.83036	1.26225	2.95041e-12	1.45758e-09	uncharacterized protein LOC115575709 [Sparus aurata]		https://www.ncbi.nlm.nih.gov/protein/XP_030263806.1?report=genbank&log$=protalign&blast_rank=1&RID=JG2KYWGZ014
TRINITY_DN113728_c0_g1_i1	FA12H	FA1H	7.85392	-0.594194	1.64811e-07	2.00474e-05	uncharacterized protein LOC118325021 [Morone saxatilis]	pfam02140	https://www.ncbi.nlm.nih.gov/protein/XP_035513460.1?report=genbank&log$=protalign&blast_rank=1&RID=V7P3NEPT016
TRINITY_DN77131_c0_g2_i1	FA12H	FA1H	8.34285	-0.12825	3.83976e-08	5.78212e-06	uncharacterized protein LOC118338530 [Morone saxatilis]	no hit	https://www.ncbi.nlm.nih.gov/protein/XP_035531735.1?report=genbank&log$=protalign&blast_rank=1&RID=V51PK54M01R
TRINITY_DN85858_c0_g1_i1	FA12H	FA1H	7.92979	1.14961	6.19884e-11	1.99493e-08	uncharacterized protein si:busm1-163l24.3 isoform X1 [Morone saxatilis]	pfam18102	https://www.ncbi.nlm.nih.gov/protein/XP_035511573.1?report=genbank&log$=protalign&blast_rank=2&RID=UUHN5ZFK016
TRINITY_DN84133_c3_g2_i4	FA12H	FA1H	9.00145	0.45144	7.01836e-10	1.73363e-07	uncharacterized protein si:ch211-175m2.5 [Morone saxatilis]		https://www.ncbi.nlm.nih.gov/protein/XP_035525525.1?report=genbank&log$=protalign&blast_rank=1&RID=K2WTHNXM016
TRINITY_DN85719_c0_g1_i7	FA12H	FA1H	10.5484	1.95352	1.4174e-11	5.7429e-09	uncharacterized protein si:rp71-46j2.7 [Morone saxatilis]		https://www.ncbi.nlm.nih.gov/protein/XP_035525414.1?report=genbank&log$=protalign&blast_rank=1&RID=JFTGWYAD016
TRINITY_DN85719_c0_g1_i9	FA12H	FA1H	9.64776	1.06747	3.15104e-10	8.45065e-08	uncharacterized protein si:rp71-46j2.7 [Morone saxatilis]		https://www.ncbi.nlm.nih.gov/protein/XP_035525414.1?report=genbank&log$=protalign&blast_rank=1&RID=JG36N2TA014
TRINITY_DN81290_c2_g1_i5	FA12H	FA1H	5.74754	-0.166304	7.83844e-07	7.50771e-05	uncharacterized protein zgc:109986 isoform X1 [Epinephelus lanceolatus]	no hit	https://www.ncbi.nlm.nih.gov/protein/XP_033498081.1?report=genbank&log$=protalign&blast_rank=1&RID=VAACY2G6016
TRINITY_DN78733_c0_g3_i1	FA12H	FA1H	4.61268	1.92128	6.94249e-08	9.72622e-06	uncharacterized serine-rich protein C215.13 [Morone saxatilis]	pfam00170	https://www.ncbi.nlm.nih.gov/protein/XP_035530909.1?report=genbank&log$=protalign&blast_rank=1&RID=V51ZAJXY01R
TRINITY_DN79555_c0_g3_i2	FA12H	FA1H	3.66323	3.62424	3.04298e-13	1.9042e-10	up-regulator of cell proliferation-like [Seriola lalandi dorsalis]	no hit	https://www.ncbi.nlm.nih.gov/protein/XP_023252400.1?report=genbank&log$=protalign&blast_rank=3&RID=UUFKYP59016
TRINITY_DN81047_c1_g1_i2	FA12H	FA1H	8.35589	-0.127928	1.38678e-08	2.43309e-06	UTP--glucose-1-phosphate uridylyltransferase isoform X1 [Larimichthys crocea]	pfam01704	https://www.ncbi.nlm.nih.gov/protein/XP_019115274.2?report=genbank&log$=protalign&blast_rank=1&RID=V2HTR9T7016
TRINITY_DN87830_c0_g6_i1	FA12H	FA1H	7.47383	2.24863	2.429e-13	1.53706e-10	vacuolar protein sorting-associated protein 8 homolog [Morone saxatilis]	pfam12816	https://www.ncbi.nlm.nih.gov/protein/XP_035519143.1?report=genbank&log$=protalign&blast_rank=1&RID=UUF4BTEF016
TRINITY_DN86069_c0_g10_i3	FA12H	FA1H	11.1184	2.53624	3.71829e-17	4.18821e-14	voltage-dependent calcium channel subunit alpha-2/delta-1a [Morone saxatilis]		https://www.ncbi.nlm.nih.gov/protein/XP_035530244.1?report=genbank&log$=protalign&blast_rank=1&RID=JFNTRETM014
TRINITY_DN85645_c3_g2_i4	FA12H	FA1H	6.03253	1.87225	1.25186e-07	1.59871e-05	WD repeat-containing protein 81 [Morone saxatilis]	pfam02138	https://www.ncbi.nlm.nih.gov/protein/XP_035535369.1?report=genbank&log$=protalign&blast_rank=1&RID=V56S6SZK01R
TRINITY_DN81260_c0_g4_i2	FA12H	FA1H	2.46741	3.10193	1.10256e-05	0.000718695	xylosyltransferase 1 [Morone saxatilis]	pfam12529 pfam02485	https://www.ncbi.nlm.nih.gov/protein/XP_035515296.1?report=genbank&log$=protalign&blast_rank=1&RID=VCZUU56K016
TRINITY_DN87196_c2_g2_i2	FA12H	FA1H	6.41111	-0.309459	3.31665e-07	3.57837e-05	zinc finger protein 106 isoform X1 [Sander lucioperca]	no hit	https://www.ncbi.nlm.nih.gov/protein/XP_031178316.1?report=genbank&log$=protalign&blast_rank=1&RID=V7SWTFXY016
