# Supplementary material for: Rat and fish peripheral blood leukocytes respond distinctively to Anisakis pegreffii (Nematoda, Anisakidae) crude extract
Source: Front Cell Infect Microbiol. 2022 Dec 15;12:1042679. doi: 10.3389/fcimb.2022.1042679 (PMC9797851; doi:10.3389/fcimb.2022.1042679)
Supplement: Supplementary Table 2 — List of enriched pfam of upregulated genes in the peripheral blood leukocytes (PBLs) of fish (D. labrax) stimulated by A. pegreffii crude extract 1 and 12 h post-stimulation. [file Table_2.xlsx]

## Sheet: significant after 1h
X.ID.	X.counts.x.	X.counts.y.	pval	adjp	PFAM meaning
\pfam00076\""	504	16	0.000694266	0.0101084	RNA recognition motif
\pfam00169\""	275	45	8.26643e-07	7.1422e-05	Pleckstrin homology domain (PH domain) intracellular signaling or as constituents of the cytoskeleton
\pfam13927\""	229	34	0.000201047	0.00418345	Immunoglobulin domain
\pfam00001\""	200	34	8.24374e-06	0.000418976	7 transmembrane receptor (rhodopsin family)
\pfam00415\""	176	2	0.00363415	0.0327624	Regulator of chromosome condensation (RCC1) repeat
\pfam15921\""	155	23	0.00265847	0.0252409	Coiled-coil domain-containing protein 158
\pfam12128\""	150	23	0.00162394	0.0184617	Protein of unknown function (DUF3584)
\pfam00307\""	129	27	7.29836e-07	7.00643e-05	Calponin homology domain. cytoskeletal proteins and signal transduction proteins
\pfam00041\""	126	25	6.6771e-06	0.000360564	Fibronectin type III domain
\pfam00620\""	124	20	0.0017598	0.0197463	RhoGAP domain is an evolutionary conserved protein domain of GTPase activating proteins
\pfam00621\""	108	17	0.00572346	0.0484811	RhoGEF domains. Able to promote GDP release and GTP binding to activate specific Rho family members
\pfam00435\""	104	24	3.44099e-07	3.71627e-05	Spectrin repeats. Proteins involved in cytoskeleatl structure
\pfam13499\""	104	17	0.00364027	0.0327624	EF hand
\pfam00059\""	102	40	9.84037e-23	8.50208e-20	C-type lectin (CLEC) is a type of carbohydrate-binding protein domain. diverse range of functions including cell-cell adhesion, immune response to pathogens and apoptosis
\pfam01576\""	86	16	0.00100162	0.0120194	Myosin tail
\pfam07654\""	79	14	0.0039408	0.0347434	Immunoglobulin C1-set domain
\pfam07716\""	68	14	0.000670001	0.0101084	Basic region leucine zipper
\pfam00514\""	67	13	0.00218208	0.0229917	Armadillo/beta-catenin-like repeat
\pfam01412\""	55	14	3.54833e-05	0.00114807	Putative GTPase activating protein for Arf
\pfam00626\""	49	20	2.92945e-12	1.26552e-09	Gelsolin repeat
\pfam07647\""	47	12	0.000144099	0.00311253	SAM domain (Sterile alpha motif)
\pfam00191\""	46	15	2.19926e-07	2.71451e-05	Annexin
\pfam00005\""	46	12	0.000109073	0.00247999	ABC transporter
\pfam00134\""	45	10	0.00251514	0.0241453	Cyclin, N-terminal domain
\pfam01433\""	43	10	0.00161633	0.0184617	Peptidase family M1 domain
\pfam00431\""	41	9	0.005035	0.0430717	CUB domain
\pfam00084\""	40	13	1.78532e-06	0.000124121	Sushi repeat (SCR repeat)
\pfam00388\""	34	9	0.000914136	0.0111241	Phosphatidylinositol-specific phospholipase C, X domain
\pfam06602\""	28	9	0.000121288	0.00268699	myotubularin
\pfam01421\""	26	9	5.25458e-05	0.00141874	Reprolysin (M12B) family zinc metalloprotease
\pfam03114\""	26	8	0.000512114	0.00884933	BAR domain
\pfam00282\""	26	7	0.00387158	0.034485	Pyridoxal-dependent decarboxylase conserved domain
\pfam02709\""	24	8	0.00023534	0.00472869	N-terminal domain of galactosyltransferase
\pfam00180\""	24	7	0.00208286	0.0222172	isocitrate/isopropylmalate dehydrogenase
\pfam00040\""	23	9	1.22011e-05	0.000585653	Fibronectin type II domain
\pfam01562\""	22	8	9.70228e-05	0.00232855	Reprolysin family propeptide
\pfam00200\""	20	8	3.5062e-05	0.00114807	Disintegrin
\pfam00538\""	20	8	3.5062e-05	0.00114807	linker histone H1 and H5 family
\pfam14429\""	20	8	3.5062e-05	0.00114807	C2 domain in Dock180 and Zizimin proteins
\pfam02752\""	20	6	0.00428693	0.0374132	Arrestin (or S-antigen), C-terminal domain
\pfam00578\""	19	7	0.000284942	0.00559523	AhpC/TSA family
\pfam00616\""	19	6	0.00300363	0.0276078	GTPase-activator protein for Ras-like GTPase
\pfam01067\""	19	6	0.00300363	0.0276078	Calpain large subunit, domain III
\pfam00079\""	18	6	0.00204071	0.0220397	Serpin (serine protease inhibitor)
\pfam01223\""	18	6	0.00204071	0.0220397	DNA/RNA non-specific endonuclease
\pfam06920\""	18	6	0.00204071	0.0220397	dock protein
\pfam00086\""	17	7	0.000101014	0.00235881	Thyroglobulin type-1 repeat
\pfam13582\""	17	6	0.00133912	0.0156352	Metallo-peptidase family M12B Reprolysin-like
\pfam13688\""	17	6	0.00133912	0.0156352	Metallo-peptidase family M12
\pfam00386\""	16	10	2.75182e-09	4.75515e-07	C1q domain
\pfam08516\""	16	8	2.70486e-06	0.0001558	ADAM cysteine-rich
\pfam12947\""	16	7	5.60993e-05	0.00146878	EGF domain
\pfam00261\""	16	6	0.000844724	0.0104263	macro domain
\pfam00039\""	15	11	1.84063e-11	3.97577e-09	Fibronectin type I domain
\pfam00965\""	15	11	1.84063e-11	3.97577e-09	Tissue inhibitor of metalloproteinase
\pfam00343\""	15	8	1.23568e-06	9.70573e-05	Carbohydrate phosphorylase
\pfam02469\""	13	8	2.05223e-07	2.71451e-05	Fasciclin domain
\pfam13574\""	12	6	7.90844e-05	0.00195225	Metallo-peptidase family M12B Reprolysin-like
\pfam13733\""	12	6	7.90844e-05	0.00195225	N-terminal region of glycosyl transferase group 7
\pfam00305\""	10	6	1.53938e-05	0.000633345	Lipoxygenase
\pfam02196\""	10	6	1.53938e-05	0.000633345	Raf-like Ras-binding domain
\pfam13583\""	10	6	1.53938e-05	0.000633345	Metallo-peptidase family M12B Reprolysin-like
\pfam16182\""	9	5	0.000203362	0.00418345	Putative adherens-junction anchoring region of AbLIM
\pfam03607\""	9	4	0.00453226	0.0391588	Doublecortin
\pfam08383\""	8	6	1.86757e-06	0.000124121	Maf N-terminal region
\pfam00354\""	8	4	0.00241986	0.0234916	Pentaxin family
\pfam01126\""	8	4	0.00241986	0.0234916	Heme oxygenase
\pfam01182\""	8	4	0.00241986	0.0234916	Glucosamine-6-phosphate isomerases/6-phosphogluconolactonase
\pfam03265\""	8	4	0.00241986	0.0234916	Deoxyribonuclease II
\pfam08366\""	8	4	0.00241986	0.0234916	LLGL2
\pfam12496\""	8	4	0.00241986	0.0234916	Bcl2-/adenovirus E1B nineteen kDa-interacting protein 2
\pfam16172\""	8	4	0.00241986	0.0234916	DOCK N-terminus
\pfam01846\""	7	5	3.04683e-05	0.00114807	FF domain
\pfam01823\""	6	4	0.000473649	0.0083517	MACPF
\pfam02185\""	6	4	0.000473649	0.0083517	HR1 repeat
\pfam02209\""	6	4	0.000473649	0.0083517	Villin headpiece domain
\pfam06189\""	6	4	0.000473649	0.0083517	5'-nucleotidase
\pfam08569\""	6	4	0.000473649	0.0083517	Mo25-like
\pfam14808\""	5	5	2.13239e-06	0.000131599	TMEM164 family
\pfam03836\""	4	4	4.11922e-05	0.00114807	RasGAP C-terminus
\pfam04749\""	4	4	4.11922e-05	0.00114807	PLAC8 family
\pfam05782\""	4	4	4.11922e-05	0.00114807	Extracellular matrix protein 1 (ECM1)
\pfam09127\""	4	4	4.11922e-05	0.00114807	Leukotriene A4 hydrolase, C-terminal
\pfam15063\""	4	4	4.11922e-05	0.00114807	Thyroid cancer protein 1
\pfam02746\""	4	3	0.00271182	0.0254675	Mandelate racemase / muconate lactonizing enzyme, N-terminal domain
\pfam01033\""	3	3	0.00080727	0.0101084	Somatomedin B domain
\pfam01453\""	3	3	0.00080727	0.0101084	D-mannose binding lectin
\pfam02275\""	3	3	0.00080727	0.0101084	Linear amide C-N hydrolases, choloylglycine hydrolase family
\pfam03227\""	3	3	0.00080727	0.0101084	Gamma interferon inducible lysosomal thiol reductase (GILT)
\pfam03623\""	3	3	0.00080727	0.0101084	Focal adhesion targeting region
\pfam04698\""	3	3	0.00080727	0.0101084	Rab effector MyRIP/melanophilin C-terminus
\pfam05076\""	3	3	0.00080727	0.0101084	Suppressor of fused protein (SUFU)
\pfam05881\""	3	3	0.00080727	0.0101084	2',3'-cyclic nucleotide 3'-phosphodiesterase (CNP or CNPase)
\pfam06911\""	3	3	0.00080727	0.0101084	Senescence-associated protein
\pfam08065\""	3	3	0.00080727	0.0101084	KI67R (NUC007) repeat
\pfam09412\""	3	3	0.00080727	0.0101084	Endoribonuclease XendoU
\pfam10473\""	3	3	0.00080727	0.0101084	Leucine-rich repeats of kinetochore protein Cenp-F/LEK1
\pfam12510\""	3	3	0.00080727	0.0101084	Smoothelin cytoskeleton protein
\pfam13965\""	3	3	0.00080727	0.0101084	dsRNA-gated channel SID-1
\pfam14566\""	3	3	0.00080727	0.0101084	Inositol hexakisphosphate
\pfam14923\""	3	3	0.00080727	0.0101084	Coiled-coil protein 142
\pfam15508\""	3	3	0.00080727	0.0101084	beta subunit of N-acylethanolamine-hydrolyzing acid amidase

## Sheet: significant after 12h
X.ID.	X.counts.x.	X.counts.y.	pval	adjp	PFAM meaning
\pfam00076\""	504	8	0.261626	0.351972	RNA recognition motif
\pfam00071\""	350	3	0.0798715	0.126576	Ras family, small GTPAse
\pfam13855\""	263	11	0.126459	0.188429	leucine-rich repeat - common in TLR
\pfam00063\""	244	2	0.151266	0.218431	Myosin head motor domain
\pfam13927\""	229	9	0.245534	0.332716	Immunoglobulin domain
\pfam00271\""	205	13	0.00140036	0.00393786	Helicase conserved C-terminal domain
\pfam00001\""	200	12	0.00428802	0.00921678	7 transmembrane receptor (rhodopsin family)
\pfam00017\""	173	17	1.75845e-08	3.13171e-07	The SH2 (Src Homology 2) domain is a structurally conserved protein domain contained within the Src oncoprotein
\pfam00270\""	165	7	0.244377	0.332353	DEAD/DEAH box helicase involved in RNA metabolism
\pfam13639\""	136	6	0.258241	0.348672	RING finger domain (Zinc finger type)
\pfam00041\""	126	16	4.06001e-11	1.51844e-09	Fibronectin type III domain
\pfam00621\""	108	8	0.00449222	0.00960051	RhoGEF domains. Able to promote GDP release and GTP binding to activate specific Rho family members
\pfam00412\""	107	5	0.269815	0.360396	LIM domain. Two zinc-finger. Involved in cytoskeletal organisation, organ development and oncogenesis
\pfam00240\""	100	10	2.13151e-05	9.49028e-05	Ubiquitin family
\pfam05729\""	98	8	0.00177736	0.00492394	NACHT domain
\pfam00097\""	97	7	0.0108717	0.0202289	Zinc finger, C3HC4 type (RING finger)
\pfam13465\""	95	5	0.174853	0.250556	Zinc-finger double domain
\pfam13445\""	89	6	0.0322445	0.0551103	RING-type zinc-finger
\pfam07888\""	86	7	0.00407078	0.00880041	Calcium binding and coiled-coil domain (CALCOCO1) like
\pfam01576\""	86	4	0.363227	0.476656	Myosin tail
\pfam00170\""	84	6	0.022432	0.040148	bZIP transcription factor
\pfam00561\""	79	4	0.285617	0.380145	alpha/beta hydrolase fold
\pfam04548\""	71	6	0.00690816	0.0143536	AIG1 family
\pfam13895\""	69	6	0.00554835	0.0116578	Immunoglobulin domain
\pfam07716\""	68	4	0.176841	0.252437	Basic region leucine zipper
\pfam00501\""	66	6	0.00389999	0.00848022	AMP-binding enzyme
\pfam14484\""	64	4	0.142634	0.206763	Fish-specific NACHT associated domain
\pfam00628\""	61	4	0.119216	0.178347	PHD-finger
\pfam01363\""	61	4	0.119216	0.178347	FYVE zinc finger
\pfam00178\""	56	4	0.0848372	0.133878	Ets-domain
\pfam00899\""	55	8	9.33358e-07	1.09086e-05	ThiF family
\pfam01926\""	54	8	6.88624e-07	8.58485e-06	CorA-like Mg2+ transporter protein
\pfam03131\""	52	4	0.0617781	0.100457	bZIP transcription factor
\pfam13923\""	52	4	0.0617781	0.100457	Zinc finger, C3HC4 type (RING finger)
\pfam00130\""	47	9	4.96697e-10	1.09273e-08	Phorbol esters/diacylglycerol binding domain (C1 domain)
\pfam13843\""	47	3	0.234377	0.321088	Transposase IS4
\pfam00092\""	45	5	0.00243389	0.00582997	von Willebrand factor type A domain
\pfam16179\""	44	3	0.195181	0.274427	Rel homology dimerisation domain
\pfam01433\""	43	5	0.00169322	0.00472585	Peptidase family M1 domain
\pfam00554\""	43	3	0.182658	0.258765	Rel homology DNA-binding domain
\pfam09770\""	40	4	0.0167614	0.0304309	Topoisomerase II-associated protein PAT1
\pfam00048\""	36	12	2.47389e-22	4.62617e-20	Small cytokines (intecrine/chemokine), interleukin-8 like
\pfam00644\""	36	8	2.62567e-10	8.92727e-09	Poly(ADP-ribose) polymerase catalytic domain
\pfam00931\""	35	3	0.0948313	0.149021	NB-ARC domain
\pfam13519\""	34	4	0.00639262	0.0133566	Von Willebrand factor type A domain
\pfam01399\""	33	3	0.0769481	0.122462	PCI domain
\pfam05622\""	31	4	0.00348728	0.00762716	HOOK protein coiled-coil region
\pfam03798\""	31	3	0.0609406	0.099964	TLC domain
\pfam01582\""	30	5	5.77157e-05	0.000242535	TIR domain
\pfam01593\""	30	4	0.00278262	0.00612177	Flavin containing amine oxidoreductase
\pfam01839\""	30	3	0.0536689	0.0884237	FG-GAP repeat
\pfam07992\""	29	2	0.38012	0.49708	Pyridine nucleotide-disulphide oxidoreductase
\pfam00605\""	28	6	1.74627e-07	2.4189e-06	Interferon regulatory factor transcription factor
\pfam06602\""	28	5	2.70734e-05	0.000119123	Myotubulin related
\pfam00888\""	28	3	0.0406296	0.0687578	Cullin family
\pfam00183\""	28	2	0.35709	0.470253	Hsp90 protein
\pfam00117\""	27	4	0.00129582	0.00367148	Glutamine amidotransferase class-I
\pfam01661\""	26	6	5.30268e-08	8.62261e-07	Macro domain
\pfam00754\""	26	3	0.0296192	0.0515236	F5/8 type C domain
\pfam13508\""	26	2	0.311183	0.412704	Acetyltransferase (GNAT) domain
\pfam01569\""	24	6	1.37345e-08	2.56836e-07	PAP2 superfamily
\pfam00781\""	24	4	0.000512723	0.00149811	Diacylglycerol kinase catalytic domain
\pfam00618\""	24	2	0.265833	0.356349	RasGEF N-terminal motif
\pfam00152\""	23	3	0.0168586	0.0304594	tRNA synthetases class II (D, K and N)
\pfam08205\""	23	2	0.243523	0.332353	Immunoglobulin C2-set domain
\pfam00609\""	22	4	0.000245561	0.000940268	Diacylglycerol kinase accessory domain
\pfam00029\""	22	2	0.221555	0.304639	Connexin
\pfam00042\""	22	2	0.221555	0.304639	Globin
\pfam10401\""	21	4	0.00016265	0.000661208	Interferon-regulatory factor 3
\pfam02121\""	21	2	0.200014	0.277056	Phosphatidylinositol transfer protein
\pfam02518\""	21	2	0.200014	0.277056	Histidine kinase-, DNA gyrase B-, and HSP90-like ATPase
\pfam03143\""	21	2	0.200014	0.277056	Elongation factor Tu C-terminal domain
\pfam04111\""	21	2	0.200014	0.277056	Apg6 BARA domain
\pfam00229\""	20	6	4.94059e-10	1.09273e-08	TNF(Tumour Necrosis Factor) family
\pfam01704\""	20	3	0.00830845	0.0171677	UTP--glucose-1-phosphate uridylyltransferase
\pfam15227\""	20	2	0.178991	0.254534	zinc finger of C3HC4-type, RING
\pfam00616\""	19	2	0.158588	0.228122	GTPase-activator protein for Ras-like GTPase
\pfam13676\""	18	4	3.78234e-05	0.00016075	TIR domain
\pfam01694\""	18	3	0.00464387	0.00986823	Rhomboid family
\pfam00262\""	18	2	0.138915	0.202156	Calreticulin family
\pfam01342\""	18	2	0.138915	0.202156	SAND domain
\pfam02020\""	18	2	0.138915	0.202156	eIF4-gamma/eIF5/eIF2-epsilon
\pfam02207\""	18	2	0.138915	0.202156	Putative zinc finger in N-recognin (UBR box)
\pfam04389\""	18	2	0.138915	0.202156	Peptidase family M28
\pfam10557\""	18	2	0.138915	0.202156	Cullin protein neddylation domain
\pfam02864\""	17	4	2.12186e-05	9.49028e-05	STAT protein, DNA binding domain
\pfam07534\""	16	6	5.31467e-12	2.48461e-10	TLD
\pfam01017\""	16	4	1.12405e-05	5.12676e-05	STAT protein, all-alpha domain
\pfam02865\""	16	4	1.12405e-05	5.12676e-05	STAT protein, protein interaction domain
\pfam01476\""	16	3	0.00230224	0.00582997	LysM domain
\pfam00201\""	16	2	0.102242	0.154811	UDP-glucoronosyl and UDP-glucosyl transferase
\pfam00413\""	16	2	0.102242	0.154811	Matrixin
\pfam00474\""	16	2	0.102242	0.154811	Sodium:solute symporter family
\pfam00957\""	16	2	0.102242	0.154811	Synaptobrevin
\pfam01556\""	16	2	0.102242	0.154811	DnaJ C terminal domain
\pfam03522\""	16	2	0.102242	0.154811	Solute carrier family 12
\pfam03920\""	16	2	0.102242	0.154811	Groucho/TLE N-terminal Q-rich domain
\pfam13450\""	16	2	0.102242	0.154811	NAD(P)-binding Rossmann-like dom
\pfam13716\""	16	2	0.102242	0.154811	Divergent CRAL/TRIO domain
\pfam00637\""	14	8	3.91059e-22	4.8752e-20	Region in Clathrin and VPS
\pfam01108\""	14	4	2.55727e-06	2.30353e-05	Tissue factor
\pfam02786\""	14	3	0.000970938	0.00281497	Carbamoyl-phosphate synthase L chain, ATP binding domain
\pfam01477\""	14	2	0.0700031	0.111885	PLAT/LH2 domain
\pfam02190\""	14	2	0.0700031	0.111885	ATP-dependent protease La (LON) substrate-binding domain
\pfam05965\""	14	2	0.0700031	0.111885	F/Y rich C-terminus
\pfam10409\""	14	2	0.0700031	0.111885	C2 domain of PTEN tumour-suppressor protein
\pfam00653\""	12	4	4.032e-07	5.19989e-06	Inhibitor of Apoptosis domain
\pfam02198\""	12	4	4.032e-07	5.19989e-06	Sterile alpha motif (SAM)/Pointed domain
\pfam02485\""	12	3	0.000326786	0.000962347	Core-2/I-Branching enzyme
\pfam01393\""	12	2	0.0432688	0.0716041	Chromo shadow domain
\pfam02714\""	12	2	0.0432688	0.0716041	Calcium-dependent channel, 7TM region, putative phosphate
\pfam03096\""	12	2	0.0432688	0.0716041	Ndr family
\pfam03104\""	12	2	0.0432688	0.0716041	DNA polymerase family B, exonuclease domain
\pfam11969\""	12	2	0.0432688	0.0716041	Scavenger mRNA decapping enzyme C-term binding
\pfam00136\""	11	3	0.000169077	0.000672711	DNA polymerase family B
\pfam05362\""	11	3	0.000169077	0.000672711	Lon protease (S16) C-terminal proteolytic domain
\pfam00575\""	11	2	0.0322705	0.0551103	S1 RNA binding domain
\pfam01431\""	11	2	0.0322705	0.0551103	Peptidase family M13
\pfam04664\""	11	2	0.0322705	0.0551103	Opioid growth factor receptor (OGFr) conserved region
\pfam10420\""	10	6	8.5771e-17	6.41567e-15	Cytokine interleukin-12p40 C-terminus
\pfam06046\""	10	4	3.76868e-08	6.40676e-07	Exocyst complex component Sec6
\pfam00988\""	10	3	7.9189e-05	0.000325458	Carbamoyl-phosphate synthase small chain, CPSase domain
\pfam01428\""	10	3	7.9189e-05	0.000325458	AN1 Zinc finger
\pfam00305\""	10	2	0.0229724	0.040148	Lipoxygenase
\pfam02252\""	10	2	0.0229724	0.040148	Proteasome activator pa28 beta subunit
\pfam02262\""	10	2	0.0229724	0.040148	CBL proto-oncogene N-terminal domain 1
\pfam04832\""	10	2	0.0229724	0.040148	SOUL heme-binding protein
\pfam07531\""	10	2	0.0229724	0.040148	NHR1 homology to TAF
\pfam11838\""	10	2	0.0229724	0.040148	ERAP1-like C-terminal domain
\pfam06462\""	9	4	8.78614e-09	1.72948e-07	Propeller
\pfam02134\""	9	3	3.27561e-05	0.000140814	Polyprenyl synthetase
\pfam16739\""	9	3	3.27561e-05	0.000140814	Caspase recruitment domain
\pfam00743\""	9	2	0.0154163	0.0281254	Flavin-binding monooxygenase-like
\pfam01596\""	9	2	0.0154163	0.0281254	O-methyltransferase
\pfam05649\""	9	2	0.0154163	0.0281254	Peptidase family M13
\pfam08832\""	9	2	0.0154163	0.0281254	Steroid receptor coactivator
\pfam07292\""	8	8	5.29392e-31	1.97993e-28	Nmi/IFP 35 domain (NID)
\pfam00681\""	8	5	4.07948e-14	2.17961e-12	Plectin repeat
\pfam09294\""	8	4	1.61023e-09	3.3457e-08	Interferon-alpha/beta receptor, fibronectin type III
\pfam00045\""	8	2	0.00958526	0.0179244	Hemopexin
\pfam00291\""	8	2	0.00958526	0.0179244	Pyridoxal-phosphate dependent enzyme
\pfam00483\""	8	2	0.00958526	0.0179244	Nucleotidyl transferase
\pfam00853\""	8	2	0.00958526	0.0179244	Runt domain
\pfam01565\""	8	2	0.00958526	0.0179244	FAD binding domain
\pfam02173\""	8	2	0.00958526	0.0179244	pKID domain
\pfam02251\""	8	2	0.00958526	0.0179244	Proteasome activator pa28 alpha subunit
\pfam05461\""	8	2	0.00958526	0.0179244	Apolipoprotein L
\pfam05746\""	8	2	0.00958526	0.0179244	PET122
\pfam06309\""	8	2	0.00958526	0.0179244	Torsin
\pfam08313\""	8	2	0.00958526	0.0179244	SCA7, zinc-binding domain
\pfam08815\""	8	2	0.00958526	0.0179244	Nuclear receptor coactivator
\pfam10262\""	8	2	0.00958526	0.0179244	Rdx family
\pfam10585\""	8	2	0.00958526	0.0179244	Ubiquitin-activating enzyme active site
\pfam12202\""	8	2	0.00958526	0.0179244	Oxidative-stress-responsive kinase 1 C-terminal domain
\pfam12595\""	8	2	0.00958526	0.0179244	Rhomboid serine protease
\pfam13589\""	8	2	0.00958526	0.0179244	Histidine kinase-, DNA gyrase B-, and HSP90-like ATPase
\pfam16185\""	8	2	0.00958526	0.0179244	Mitochondrial ABC-transporter N-terminal five TM region
\pfam16279\""	8	2	0.00958526	0.0179244	Domain of unknown function (DUF4927)
\pfam00405\""	7	3	3.3306e-06	2.30353e-05	Transferrin
\pfam06465\""	7	3	3.3306e-06	2.30353e-05	Domain of Unknown Function (DUF1087)
\pfam08332\""	7	2	0.00538564	0.0113798	Calcium/calmodulin dependent protein kinase II association domain
\pfam02191\""	6	4	1.97091e-11	8.19023e-10	Olfactomedin-like domain
\pfam02182\""	6	3	7.29954e-07	8.80654e-06	SAD/SRA domain
\pfam00188\""	6	2	0.0026344	0.00582997	Cysteine-rich secretory protein family
\pfam00491\""	6	2	0.0026344	0.00582997	Arginase family
\pfam01034\""	6	2	0.0026344	0.00582997	Syndecan domain
\pfam01186\""	6	2	0.0026344	0.00582997	Lysyl oxidase
\pfam01513\""	6	2	0.0026344	0.00582997	ATP-NAD kinase N-terminal domain
\pfam02816\""	6	2	0.0026344	0.00582997	Alpha kinase
\pfam02877\""	6	2	0.0026344	0.00582997	Poly(ADP-ribose) polymerase, regulatory domain
\pfam03647\""	6	2	0.0026344	0.00582997	Transmembrane proteins 14C
\pfam04116\""	6	2	0.0026344	0.00582997	Fatty acid hydroxylase superfamily
\pfam04137\""	6	2	0.0026344	0.00582997	Endoplasmic Reticulum Oxidoreductin 1 (ERO1)
\pfam05300\""	6	2	0.0026344	0.00582997	DUF MIC19 MIC25
\pfam06083\""	6	2	0.0026344	0.00582997	Interleukin-17
\pfam06461\""	6	2	0.0026344	0.00582997	DUF1086
\pfam07814\""	6	2	0.0026344	0.00582997	Wings apart-like protein regulation of heterochromatin
\pfam08075\""	6	2	0.0026344	0.00582997	NOPS (NUC059) domain
\pfam08357\""	6	2	0.0026344	0.00582997	SEFIR domain IL17 receptor
\pfam08390\""	6	2	0.0026344	0.00582997	TRAM1-like protein
\pfam08569\""	6	2	0.0026344	0.00582997	Mo25-like
\pfam09029\""	6	2	0.0026344	0.00582997	5-aminolevulinate synthase presequence
\pfam09358\""	6	2	0.0026344	0.00582997	Ubiquitin fold domain
\pfam11938\""	6	2	0.0026344	0.00582997	TLR4 regulator and MIR-interacting MSAP
\pfam12836\""	6	2	0.0026344	0.00582997	Helix-hairpin-helix motif
\pfam13578\""	6	2	0.0026344	0.00582997	Methyltransferase domain
\pfam13695\""	6	2	0.0026344	0.00582997	Zinc-binding domain
\pfam13738\""	6	2	0.0026344	0.00582997	Pyridine nucleotide-disulphide oxidoreductase
\pfam14225\""	6	2	0.0026344	0.00582997	Cell morphogenesis C-terminal
\pfam14651\""	6	2	0.0026344	0.00582997	Lipocalin / cytosolic fatty-acid binding protein family
\pfam15742\""	6	2	0.0026344	0.00582997	Domain of unknown function (DUF4686)
\pfam16190\""	6	2	0.0026344	0.00582997	Ubiquitin-activating enzyme E1 FCCH domain
\pfam16191\""	6	2	0.0026344	0.00582997	Ubiquitin-activating enzyme E1 four-helix bundle
\pfam16493\""	6	2	0.0026344	0.00582997	N-terminal of Homeobox Meis and PKNOX1
\pfam16533\""	6	2	0.0026344	0.00582997	STIM1 Orai1-activating region
\pfam01735\""	5	5	1.83454e-18	1.7153e-16	Lysophospholipase catalytic domain
\pfam00193\""	5	3	1.10055e-07	1.58309e-06	Extracellular link domain
\pfam03972\""	5	3	1.10055e-07	1.58309e-06	MmgE/PrpD N-terminal domain
\pfam12066\""	5	3	1.10055e-07	1.58309e-06	SERRATE/Ars2, N-terminal domain
\pfam01966\""	5	2	0.00105819	0.00302111	HD domain
\pfam02089\""	5	2	0.00105819	0.00302111	Palm_thioest
\pfam05169\""	5	1	0.345519	0.456622	Tropomodulin
\pfam02743\""	4	4	2.71744e-14	1.69387e-12	Cache domain
\pfam00011\""	4	2	0.000316775	0.000940268	Hsp20/alpha crystallin family
\pfam00750\""	4	2	0.000316775	0.000940268	tRNA synthetases class I (R)
\pfam01406\""	4	2	0.000316775	0.000940268	tRNA synthetases class I (C) catalytic domain
\pfam01510\""	4	2	0.000316775	0.000940268	N-acetylmuramoyl-L-alanine amidase
\pfam01873\""	4	2	0.000316775	0.000940268	Domain found in IF2B/IF5
\pfam02142\""	4	2	0.000316775	0.000940268	MGS-like domain
\pfam02787\""	4	2	0.000316775	0.000940268	Carbamoyl-phosphate synthetase large chain, oligomerisation domain
\pfam03987\""	4	2	0.000316775	0.000940268	Autophagocytosis associated protein Atg3
\pfam04253\""	4	2	0.000316775	0.000940268	Transferrin receptor-like dimerisation domain
\pfam04959\""	4	2	0.000316775	0.000940268	Arsenite-resistance protein 2
\pfam05879\""	4	2	0.000316775	0.000940268	Root hair defective 3 GTP-binding protein (RHD3)
\pfam06398\""	4	2	0.000316775	0.000940268	Integral peroxisomal membrane peroxin
\pfam07947\""	4	2	0.000316775	0.000940268	YhhN family
\pfam08074\""	4	2	0.000316775	0.000940268	CHDCT2 (NUC038) domain
\pfam08416\""	4	2	0.000316775	0.000940268	Phosphotyrosine-binding domain
\pfam11648\""	4	2	0.000316775	0.000940268	C-terminal domain of RIG-I
\pfam12148\""	4	2	0.000316775	0.000940268	Tandem tudor domain within UHRF1
\pfam12529\""	4	2	0.000316775	0.000940268	Xylosyltransferase C terminal
\pfam12813\""	4	2	0.000316775	0.000940268	XPG domain containing
\pfam13041\""	4	2	0.000316775	0.000940268	PPR repeat family
\pfam13460\""	4	2	0.000316775	0.000940268	NAD(P)H-binding
\pfam13543\""	4	2	0.000316775	0.000940268	SAM like domain present in kinase suppressor RAS 1
\pfam13664\""	4	2	0.000316775	0.000940268	DUF4149
\pfam13871\""	4	2	0.000316775	0.000940268	C-terminal domain on Strawberry notch homologue
\pfam13872\""	4	2	0.000316775	0.000940268	P-loop containing NTP hydrolase pore-1
\pfam14160\""	4	2	0.000316775	0.000940268	Centrosome-associated C terminus
\pfam14222\""	4	2	0.000316775	0.000940268	Cell morphogenesis N-terminal
\pfam14228\""	4	2	0.000316775	0.000940268	MOR2-PAG1_mid
\pfam14513\""	4	2	0.000316775	0.000940268	DAG kinase N
\pfam16519\""	4	2	0.000316775	0.000940268	Tetramerisation domain of TRPM
\pfam16652\""	4	2	0.000316775	0.000940268	Pleckstrin homology domain
\pfam01535\""	3	3	3.87342e-10	9.65773e-09	PPR repeat
\pfam02140\""	3	3	3.87342e-10	9.65773e-09	Galactose binding lectin domain
\pfam03367\""	3	3	3.87342e-10	9.65773e-09	ZPR1 zinc-finger domain
\pfam09268\""	3	3	3.87342e-10	9.65773e-09	Clathrin, heavy-chain linker
\pfam01758\""	3	1	0.189277	0.26713	Sodium Bile acid symporter family
\pfam00591\""	2	2	4.92734e-06	2.30353e-05	Glycosyl transferase family, a/b domain
\pfam00801\""	2	2	4.92734e-06	2.30353e-05	PKD domain
\pfam01146\""	2	2	4.92734e-06	2.30353e-05	Caveolin
\pfam01394\""	2	2	4.92734e-06	2.30353e-05	Clathrin propeller repeat
\pfam01697\""	2	2	4.92734e-06	2.30353e-05	Glycosyltransferase family 92
\pfam01958\""	2	2	4.92734e-06	2.30353e-05	Domain of unknown function DUF108
\pfam02627\""	2	2	4.92734e-06	2.30353e-05	Carboxymuconolactone decarboxylase family
\pfam02885\""	2	2	4.92734e-06	2.30353e-05	Glycosyl transferase family, helical bundle domain
\pfam03447\""	2	2	4.92734e-06	2.30353e-05	Homoserine dehydrogenase, NAD binding domain
\pfam03485\""	2	2	4.92734e-06	2.30353e-05	Arginyl tRNA synthetase N terminal domain
\pfam03986\""	2	2	4.92734e-06	2.30353e-05	Acetyl-CoA hydrolase/transferase N-terminal domain
\pfam04156\""	2	2	4.92734e-06	2.30353e-05	Conserved Protein Domain Family IncA
\pfam04382\""	2	2	4.92734e-06	2.30353e-05	SAB domain
\pfam05571\""	2	2	4.92734e-06	2.30353e-05	JNK1/MAPK8-associated membrane protein
\pfam05911\""	2	2	4.92734e-06	2.30353e-05	Filament-like plant protein, long coiled-coil
\pfam07400\""	2	2	4.92734e-06	2.30353e-05	Interleukin 11
\pfam07517\""	2	2	4.92734e-06	2.30353e-05	SecA DEAD-like domain
\pfam08375\""	2	2	4.92734e-06	2.30353e-05	Proteasome regulatory subunit C-terminal
\pfam08399\""	2	2	4.92734e-06	2.30353e-05	VWA N-terminal
\pfam08473\""	2	2	4.92734e-06	2.30353e-05	Neuronal voltage-dependent calcium channel alpha 2acd
\pfam08609\""	2	2	4.92734e-06	2.30353e-05	Nucleotide exchange factor Fes1
\pfam08788\""	2	2	4.92734e-06	2.30353e-05	NHR2 domain like
\pfam08826\""	2	2	4.92734e-06	2.30353e-05	DMPK coiled coil domain like
\pfam12067\""	2	2	4.92734e-06	2.30353e-05	Sox 17/18 central domain
\pfam12762\""	2	2	4.92734e-06	2.30353e-05	ISXO2-like transposase domain
\pfam12816\""	2	2	4.92734e-06	2.30353e-05	Golgi CORVET complex core vacuolar protein 8
\pfam12845\""	2	2	4.92734e-06	2.30353e-05	TBD domain
\pfam13593\""	2	2	4.92734e-06	2.30353e-05	SBF-like CPA transporter family (DUF4137)
\pfam13764\""	2	2	4.92734e-06	2.30353e-05	E3 ubiquitin-protein ligase UBR4
\pfam13838\""	2	2	4.92734e-06	2.30353e-05	Clathrin-H-link
\pfam14260\""	2	2	4.92734e-06	2.30353e-05	C4-type zinc-finger of DNA polymerase delta
\pfam14327\""	2	2	4.92734e-06	2.30353e-05	Hinge domain of cleavage stimulation factor subunit 2
\pfam14534\""	2	2	4.92734e-06	2.30353e-05	Domain of unknown function (DUF4440)
\pfam14593\""	2	2	4.92734e-06	2.30353e-05	PH domain
\pfam14633\""	2	2	4.92734e-06	2.30353e-05	SH2 domain
\pfam14634\""	2	2	4.92734e-06	2.30353e-05	zinc-RING finger domain
\pfam14635\""	2	2	4.92734e-06	2.30353e-05	Helix-hairpin-helix motif
\pfam14639\""	2	2	4.92734e-06	2.30353e-05	Holliday-junction resolvase-like of SPT6
\pfam14641\""	2	2	4.92734e-06	2.30353e-05	Helix-turn-helix DNA-binding domain of SPT6
\pfam14828\""	2	2	4.92734e-06	2.30353e-05	Amnionless
\pfam14878\""	2	2	4.92734e-06	2.30353e-05	Iron-dependent Transcriptional regulator Provide feedback
\pfam15243\""	2	2	4.92734e-06	2.30353e-05	Anaphase-promoting complex subunit 15
\pfam15342\""	2	2	4.92734e-06	2.30353e-05	FAM212 family
\pfam16556\""	2	2	4.92734e-06	2.30353e-05	Interleukin-17 receptor, fibronectin-III-like domain 1
\pfam16578\""	2	2	4.92734e-06	2.30353e-05	Interleukin 17 receptor D
\pfam03412\""	2	1	0.108126	0.163062	Peptidase C39 family
\pfam13943\""	1	1	0.0376123	0.0639409	WPP domain
