# Supplementary material for: Rat and fish peripheral blood leukocytes respond distinctively to Anisakis pegreffii (Nematoda, Anisakidae) crude extract
Source: Front Cell Infect Microbiol. 2022 Dec 15;12:1042679. doi: 10.3389/fcimb.2022.1042679 (PMC9797851; doi:10.3389/fcimb.2022.1042679)
Supplement: Supplementary Table 3 — List of enriched pfam of upregulated genes in the peripheral blood leukocytes (PBLs) of rat (R. norvegicus) stimulated by A. pegreffii crude extract 1 and 12 h post-stimulation. [file Table_3.xlsx]

## Sheet: PFAM enriched 1h
X.ID.	X.counts.x.	X.counts.y.	pval	adjp	PFAM description
\pfam02994\""	466	2	0.000213838	0.00182108	L1 transposable element RBD-like domain
\pfam13637\""	383	23	0.000213838	0.0476207	Ankyrin repeats. Related to human diseases see https://pfam.xfam.org/family/PF13637
\pfam00017\""	160	19	6.03301e-07	9.10607e-06	The SH2 (Src Homology 2) aid in the signal transduction of receptor tyrosine kinase pathways
\pfam07654\""	148	14	0.000213838	0.00288431	Immunoglobulin C1-set domain
\pfam00059\""	135	15	3.78636e-05	0.000345658	C-type lectin. Diverse range of functions including cell-cell adhesion, immune response to pathogens and apoptosis
\pfam00443\""	128	12	0.000213838	0.00807914	Ubiquitin carboxyl-terminal hydrolase
\pfam00307\""	125	14	6.46956e-05	0.000558	Calponin homology (CH) domain. family of actin binding domains found in both cytoskeletal proteins and signal transduction proteins
\pfam12128\""	104	18	6.53949e-11	3.94822e-09	Protein of unknown function (DUF3584)
\pfam02463\""	93	20	1.55998e-15	1.88368e-13	RecF/RecN/SMC N terminal domain
\pfam00057\""	91	10	0.000213838	0.00436597	Low-density lipoprotein receptor domain class A
\pfam00620\""	86	9	0.000213838	0.0104669	RhoGAP domain
\pfam00102\""	70	11	3.45535e-06	4.63593e-05	Protein-tyrosine phosphatase
\pfam01391\""	65	8	0.000213838	0.0057101	Collagen triple helix repeat (20 copies)
\pfam13895\""	65	8	0.000213838	0.0057101	Immunoglobulin domain
\pfam02141\""	58	8	0.000213838	0.00197826	DENN (AEX-3) domain
\pfam13424\""	54	9	1.54938e-05	0.000176159	Tetratricopeptide repeat
\pfam01433\""	49	6	0.000213838	0.0210211	Peptidase family M1 domain
\pfam00084\""	47	6	0.000213838	0.0156906	Sushi repeat (SCR repeat)
\pfam00617\""	45	10	2.62617e-08	9.75721e-07	RasGEF domain
\pfam01412\""	40	7	0.000114276	0.000883343	Putative GTPase activating protein for Arf
\pfam00626\""	39	5	0.000213838	0.0352687	Gelsolin repeat
\pfam13423\""	35	6	0.000213838	0.0020665	Ubiquitin carboxyl-terminal hydrolase
\pfam00535\""	34	6	0.000213838	0.00167746	Glycosyl transferase family 2
\pfam14580\""	34	5	0.000213838	0.015458	Leucine-rich repeat
\pfam00350\""	28	6	5.6711e-05	0.000507249	Dynamin family
\pfam00571\""	27	6	3.79293e-05	0.000345658	CBS domain
\pfam02758\""	26	6	2.47314e-05	0.000234221	PAAD/DAPIN/Pyrin domain
\pfam03456\""	26	4	0.000213838	0.0349295	uDENN domain
\pfam00616\""	25	6	1.56829e-05	0.000176159	GTPase-activator protein for Ras-like GTPase
\pfam01399\""	25	5	0.000213838	0.00227086	PCI domain
\pfam00618\""	25	4	0.000213838	0.0282939	RasGEF N-terminal motif
\pfam00180\""	22	9	4.0782e-13	3.28295e-11	Isocitrate/isopropylmalate dehydrogenase
\pfam05557\""	22	6	3.28477e-06	4.53298e-05	Mitotic checkpoint protein
\pfam00777\""	22	4	0.000213838	0.0141022	Sialyltransferase
\pfam00781\""	22	4	0.000213838	0.0141022	Diacylglycerol kinase catalytic domain
\pfam00478\""	21	5	0.000125829	0.000883343	IMP dehydrogenase / GMP reductase domain
\pfam02145\""	21	4	0.000213838	0.0106756	Rap/ran-GAP
\pfam04548\""	20	8	1.94279e-11	1.34052e-09	AIG1 family
\pfam13374\""	20	5	7.86557e-05	0.000655012	Tetratricopeptide repeat
\pfam00002\""	20	4	0.000213838	0.0104669	7 transmembrane receptor (Secretin family)
\pfam04103\""	20	4	0.000213838	0.0104669	CD20-like family
\pfam02820\""	16	7	1.00262e-10	5.38073e-09	mbt repeat
\pfam01031\""	16	4	0.000213838	0.00239814	Dynamin central region
\pfam01853\""	16	4	0.000213838	0.00239814	MOZ/SAS family
\pfam02204\""	16	4	0.000213838	0.00239814	Vacuolar sorting protein 9 (VPS9) domain
\pfam00795\""	15	5	3.70742e-06	4.71233e-05	Carbon-nitrogen hydrolase
\pfam13965\""	15	5	3.70742e-06	4.71233e-05	dsRNA-gated channel SID-1
\pfam01017\""	15	3	0.000213838	0.0371452	STAT protein, all-alpha domain
\pfam01335\""	15	3	0.000213838	0.0371452	Death effector domain
\pfam08449\""	15	3	0.000213838	0.0371452	UAA transporter family
\pfam10401\""	15	3	0.000213838	0.0371452	Interferon-regulatory factor 3
\pfam00839\""	14	14	5.49897e-38	2.656e-35	Cysteine rich repeat
\pfam00637\""	14	8	5.57284e-15	5.38336e-13	Region in Clathrin and VPS
\pfam02212\""	14	4	0.000213838	0.000940634	Dynamin GTPase effector domain
\pfam00343\""	14	3	0.000213838	0.0282241	Carbohydrate phosphorylase
\pfam02865\""	14	3	0.000213838	0.0282241	STAT protein, protein interaction domain
\pfam10294\""	13	3	0.000213838	0.0202534	Lysine methyltransferase
\pfam04950\""	12	5	2.50658e-07	5.58416e-06	40S ribosome biogenesis protein Tsr1 and BMS1 C-terminal
\pfam01496\""	12	4	6.27173e-05	0.000550772	V-type ATPase 116kDa subunit family
\pfam00638\""	11	5	8.16385e-08	2.3195e-06	RanBP1 domain
\pfam03178\""	11	3	0.000213838	0.0104669	CPSF A subunit region
\pfam06762\""	11	3	0.000213838	0.0104669	Lipase maturation factor
\pfam06814\""	11	3	0.000213838	0.0104669	Lung seven transmembrane receptor
\pfam00969\""	10	4	1.18483e-05	0.000139578	Class II histocompatibility antigen, beta domain
\pfam05383\""	10	4	1.18483e-05	0.000139578	La domain
\pfam00585\""	10	3	0.000213838	0.00699051	C-terminal regulatory domain of Threonine dehydratase
\pfam01033\""	10	3	0.000213838	0.00699051	Somatomedin B domain
\pfam02779\""	10	3	0.000213838	0.00699051	Transketolase, pyrimidine binding domain
\pfam08518\""	9	4	4.25605e-06	5.27096e-05	Spa2 homology domain (SHD) of GIT
\pfam00667\""	9	3	0.000213838	0.00391221	FAD binding domain
\pfam02267\""	8	4	1.29093e-06	1.83387e-05	ADP-ribosyl cyclase
\pfam02760\""	8	4	1.29093e-06	1.83387e-05	HIN-200/IF120x domain
\pfam05653\""	8	3	0.000213838	0.00197826	Magnesium transporter NIPA
\pfam10239\""	8	3	0.000213838	0.00197826	Protein of unknown function (DUF2465)
\pfam12474\""	8	3	0.000213838	0.00197826	Polo kinase kinase
\pfam16218\""	8	3	0.000213838	0.00197826	Peptidase family C101
\pfam16675\""	8	3	0.000213838	0.00197826	KIX-binding domain of forkhead box O, CR2
\pfam13414\""	7	5	1.42904e-10	6.90226e-09	TPR repeat
\pfam00274\""	7	3	0.000213977	0.000883343	Fructose-bisphosphate aldolase class-I
\pfam00375\""	7	3	0.000213977	0.000883343	Sodium:dicarboxylate symporter family
\pfam01207\""	7	3	0.000213977	0.000883343	Dihydrouridine synthase (Dus)
\pfam09127\""	7	3	0.000213838	0.000883343	Leukotriene A4 hydrolase, C-terminal
\pfam12114\""	7	3	0.000213838	0.000883343	Period protein 2/3C-terminal region
\pfam03367\""	6	6	1.41226e-15	1.88368e-13	ZPR1 zinc-finger domain
\pfam07292\""	6	6	1.41226e-15	1.88368e-13	Nmi/IFP 35 domain (NID)
\pfam04928\""	6	4	5.84432e-08	1.76426e-06	Poly(A) polymerase central domain Provide feedback
\pfam08347\""	6	4	5.84432e-08	1.76426e-06	N-terminal CTNNB1 binding
\pfam12140\""	6	4	5.84432e-08	1.76426e-06	SLED domain
\pfam00344\""	6	3	7.3218e-05	0.000620427	SecY
\pfam00291\""	6	2	0.000213838	0.0371452	Pyridoxal-phosphate dependent enzyme
\pfam00390\""	6	2	0.000213838	0.0371452	Malic enzyme, N-terminal domain
\pfam00483\""	6	2	0.000213838	0.0371452	Nucleotidyl transferase
\pfam00596\""	6	2	0.000213838	0.0371452	Class II Aldolase and Adducin N-terminal domain
\pfam01066\""	6	2	0.000213838	0.0371452	CDP-alcohol phosphatidyltransferase
\pfam01255\""	6	2	0.000213838	0.0371452	Putative undecaprenyl diphosphate synthase
\pfam01417\""	6	2	0.000213838	0.0371452	ENTH domain
\pfam01712\""	6	2	0.000213838	0.0371452	Deoxynucleoside kinase
\pfam03171\""	6	2	0.000213838	0.0371452	2OG-Fe(II) oxygenase superfamily
\pfam03451\""	6	2	0.000213838	0.0371452	HELP motif
\pfam03836\""	6	2	0.000213838	0.0371452	RasGAP C-terminus
\pfam03921\""	6	2	0.000213838	0.0371452	Intercellular adhesion molecule
\pfam03954\""	6	2	0.000213838	0.0371452	Hepatic lectin, N-terminal domain
\pfam04116\""	6	2	0.000213838	0.0371452	Fatty acid hydroxylase superfamily
\pfam04499\""	6	2	0.000213838	0.0371452	SIT4 phosphatase-associated protein
\pfam04722\""	6	2	0.000213838	0.0371452	Ssu72-like protein
\pfam05603\""	6	2	0.000213838	0.0371452	Protein of unknown function (DUF775)
\pfam06212\""	6	2	0.000213838	0.0371452	GRIM-19 protein
\pfam06954\""	6	2	0.000213838	0.0371452	Resistin
\pfam07469\""	6	2	0.000213838	0.0371452	Domain of unknown function (DUF1518)
\pfam08030\""	6	2	0.000213838	0.0371452	Ferric reductase NAD binding domain
\pfam09806\""	6	2	0.000213838	0.0371452	Cyclin-dependent kinase 2-associated protein
\pfam10358\""	6	2	0.000213838	0.0371452	N-terminal C2 in EEIG1 and EHBP1 proteins
\pfam10433\""	6	2	0.000213838	0.0371452	Mono-functional DNA-alkylating methyl methanesulfonate N-term
\pfam11648\""	6	2	0.000213838	0.0371452	C-terminal domain of RIG-I
\pfam12509\""	6	2	0.000213838	0.0371452	Protein of unknown function (DUF3715)
\pfam13641\""	6	2	0.000213838	0.0371452	Glycosyltransferase like family 2
\pfam14438\""	6	2	0.000213838	0.0371452	Ataxin 2 SM domain
\pfam14833\""	6	2	0.000213838	0.0371452	NAD-binding of NADP-dependent 3-hydroxyisobutyrate dehydrogenase
\pfam14844\""	6	2	0.000213838	0.0371452	PH domain associated with Beige/BEACH
\pfam15242\""	6	2	0.000213838	0.0371452	Family of FAM53
\pfam16196\""	6	2	0.000213838	0.0371452	Splicing factor
\pfam16493\""	6	2	0.000213838	0.0371452	N-terminal of Homeobox Meis and PKNOX1
\pfam16516\""	6	2	0.000213838	0.0371452	Leucine zipper of domain CC2 of NEMO, NF-kappa-B essential modulator
\pfam16652\""	6	2	0.000213838	0.0371452	Pleckstrin homology domain
\pfam00551\""	5	3	1.9252e-05	0.000185974	Formyl transferase
\pfam02230\""	5	3	1.9252e-05	0.000185974	Phospholipase/Carboxylesterase
\pfam03164\""	5	3	1.9252e-05	0.000185974	Dermcidin, antibiotic peptide
\pfam05790\""	5	3	1.9252e-05	0.000185974	Immunoglobulin C2-set domain
\pfam07202\""	5	3	1.9252e-05	0.000185974	T-complex protein 10 C-terminus
\pfam13871\""	5	3	1.9252e-05	0.000185974	C-terminal domain on Strawberry notch homologue
\pfam14875\""	5	3	1.9252e-05	0.000185974	N-term cysteine-rich ER, FAM69
\pfam08142\""	5	2	0.000213838	0.0235541	AARP2CN (NUC121) domain
\pfam09311\""	5	2	0.000213838	0.0235541	Rabaptin-like protein
\pfam16533\""	5	2	0.000213838	0.0235541	STIM1 Orai1-activating region
\pfam07334\""	4	4	5.71343e-10	2.29966e-08	Interferon-induced 35 kDa protein (IFP 35) N-terminus
\pfam14362\""	4	4	5.71343e-10	2.29966e-08	Domain of unknown function (DUF4407)
\pfam00055\""	4	2	0.000213838	0.0104669	Laminin N-terminal (Domain VI)
\pfam01071\""	4	2	0.000213838	0.0104669	Phosphoribosylamine-glycine ligase
\pfam01425\""	4	2	0.000213838	0.0104669	Amidase
\pfam01431\""	4	2	0.000213838	0.0104669	Peptidase family M13
\pfam01566\""	4	2	0.000213838	0.0104669	Nematode trypsin-6-like family
\pfam01755\""	4	2	0.000213838	0.0104669	Glycosyltransferase family 25 (LPS biosynthesis protein)
\pfam01873\""	4	2	0.000213838	0.0104669	Domain found in IF2B/IF5
\pfam02487\""	4	2	0.000213838	0.0104669	CLN3 protein
\pfam03835\""	4	2	0.000213838	0.0104669	Rad4 transglutaminase-like domain
\pfam03949\""	4	2	0.000213838	0.0104669	Malic enzyme, NAD binding domain
\pfam04182\""	4	2	0.000213838	0.0104669	B-block binding subunit of TFIIIC
\pfam04926\""	4	2	0.000213838	0.0104669	Poly(A) polymerase predicted RNA binding domain
\pfam05066\""	4	2	0.000213838	0.0104669	HB1, ASXL, restriction endonuclease HTH domain
\pfam05207\""	4	2	0.000213838	0.0104669	CSL zinc finger
\pfam05253\""	4	2	0.000213838	0.0104669	U11-48K-like CHHC zinc finger
\pfam05255\""	4	2	0.000213838	0.0104669	Uncharacterised protein family (UPF0220)
\pfam05577\""	4	2	0.000213838	0.0104669	Serine carboxypeptidase S28
\pfam05721\""	4	2	0.000213838	0.0104669	Phytanoyl-CoA dioxygenase (PhyH)
\pfam05971\""	4	2	0.000213838	0.0104669	RNA methyltransferase
\pfam06140\""	4	2	0.000213838	0.0104669	nterferon-induced 6-16 family
\pfam06328\""	4	2	0.000213838	0.0104669	g-like C2-type domain
\pfam06432\""	4	2	0.000213838	0.0104669	Phosphatidylinositol N-acetylglucosaminyltransferase
\pfam06617\""	4	2	0.000213838	0.0104669	M-phase inducer phosphatase
\pfam06741\""	4	2	0.000213838	0.0104669	LsmAD domain
\pfam07810\""	4	2	0.000213838	0.0104669	TMC domain
\pfam07815\""	4	2	0.000213838	0.0104669	Abl-interactor HHR
\pfam08539\""	4	2	0.000213838	0.0104669	HbrB-like
\pfam08815\""	4	2	0.000213838	0.0104669	Nuclear receptor coactivator
\pfam09286\""	4	2	0.000213838	0.0104669	Pro-kumamolisin, activation domain
\pfam09310\""	4	2	0.000213838	0.0104669	POU domain, class 2, associating factor 1
\pfam09726\""	4	2	0.000213838	0.0104669	Macoilin family
\pfam09787\""	4	2	0.000213838	0.0104669	Golgin subfamily A member 5
\pfam10165\""	4	2	0.000213838	0.0104669	Guanine nucleotide exchange factor synembryn
\pfam10559\""	4	2	0.000213838	0.0104669	Plug domain of Sec61p
\pfam10601\""	4	2	0.000213838	0.0104669	LITAF-like zinc ribbon domain
\pfam11717\""	4	2	0.000213838	0.0104669	RNA binding activity-knot of a chromodomain
\pfam12237\""	4	2	0.000213838	0.0104669	Phosphorylated CTD interacting factor 1 WW domain
\pfam13432\""	4	2	0.000213838	0.0104669	Tetratricopeptide repeat
\pfam13903\""	4	2	0.000213838	0.0104669	PMP-22/EMP/MP20/Claudin tight junction
\pfam13919\""	4	2	0.000213838	0.0104669	Asx homology domain
\pfam13922\""	4	2	0.000213838	0.0104669	PHD domain of transcriptional enhancer, Asx
\pfam15255\""	4	2	0.000213838	0.0104669	WASH complex subunit CAP-Z interacting, central region
\pfam15636\""	4	2	0.000213838	0.0104669	GHH signature containing HNH/Endo VII superfamily nuclease toxin
\pfam15787\""	4	2	0.000213838	0.0104669	Domain of unknown function (DUF4704)
\pfam16559\""	4	2	0.000213838	0.0104669	GIT coiled-coil Rho guanine nucleotide exchange factor
\pfam01263\""	3	3	3.58404e-07	5.58416e-06	Aldose 1-epimerase
\pfam01300\""	3	3	3.58404e-07	5.58416e-06	Telomere recombination
\pfam02290\""	3	3	3.58404e-07	5.58416e-06	Signal recognition particle 14kD protein
\pfam03083\""	3	3	3.58404e-07	5.58416e-06	Sugar efflux transporter for intercellular exchange
\pfam04114\""	3	3	3.58404e-07	5.58416e-06	Gaa1-like, GPI transamidase component
\pfam05871\""	3	3	3.58404e-07	5.58416e-06	VPS25
\pfam09238\""	3	3	3.58404e-07	5.58416e-06	Interleukin-4 receptor
\pfam09268\""	3	3	3.58404e-07	5.58416e-06	Clathrin, heavy-chain linker
\pfam10283\""	3	3	3.58404e-07	5.58416e-06	PBZ domain
\pfam12185\""	3	3	3.58404e-07	5.58416e-06	Nup358/RanBP2 E3 ligase domain
\pfam13325\""	3	3	3.58404e-07	5.58416e-06	N-terminal region of micro-spherule protein
\pfam14736\""	3	3	3.58404e-07	5.58416e-06	Protein N-terminal asparagine amidohydrolase
\pfam15476\""	3	3	3.58404e-07	5.58416e-06	Histone deacetylase complex subunit SAP25
\pfam00121\""	2	2	0.000213838	0.000883343	Triosephosphate isomerase
\pfam00748\""	2	2	0.000213838	0.000883343	Calpain inhibitor
\pfam01058\""	2	2	0.000213838	0.000883343	NADH ubiquinone oxidoreductase, 20 Kd subunit
\pfam01168\""	2	2	0.000213838	0.000883343	Alanine racemase, N-terminal domain
\pfam01648\""	2	2	0.000213838	0.000883343	4'-phosphopantetheinyl transferase superfamily
\pfam01773\""	2	2	0.000213838	0.000883343	Na+ dependent nucleoside transporter N-terminus
\pfam01966\""	2	2	0.000213838	0.000883343	HD domain
\pfam02368\""	2	2	0.000213838	0.000883343	Bacterial Ig-like domain (group 2)
\pfam02844\""	2	2	0.000213838	0.000883343	Phosphoribosylglycinamide synthetase, N domain
\pfam03638\""	2	2	0.000213838	0.000883343	Tesmin/TSO1-like CXC domain, cysteine-rich domain
\pfam03694\""	2	2	0.000213838	0.000883343	Erg28 like protein
\pfam04049\""	2	2	0.000213838	0.000883343	Anaphase promoting complex subunit 8 / Cdc23
\pfam04084\""	2	2	0.000213838	0.000883343	ORC2
\pfam04188\""	2	2	0.000213838	0.000883343	Mannosyltransferase (PIG-V)
\pfam04549\""	2	2	0.000213838	0.000883343	CD47 transmembrane region
\pfam05053\""	2	2	0.000213838	0.000883343	Menin
\pfam05083\""	2	2	0.000213838	0.000883343	LST-1 protein
\pfam05511\""	2	2	0.000213838	0.000883343	Mitochondrial ATP synthase coupling factor 6
\pfam05571\""	2	2	0.000213838	0.000883343	JNK1/MAPK8-associated membrane protein
\pfam05649\""	2	2	0.000213838	0.000883343	Peptidase family M13
\pfam05879\""	2	2	0.000213838	0.000883343	Root hair defective 3 GTP-binding protein (RHD3)
\pfam06469\""	2	2	0.000213838	0.000883343	Domain of Unknown Function (DUF1088)
\pfam06662\""	2	2	0.000213838	0.000883343	D-glucuronyl C5-epimerase C-terminus
\pfam07491\""	2	2	0.000213838	0.000883343	Protein phosphatase inhibitor
\pfam08022\""	2	2	0.000213838	0.000883343	FAD-binding domain
\pfam08204\""	2	2	0.000213838	0.000883343	CD47 immunoglobulin-like domain
\pfam08375\""	2	2	0.000213838	0.000883343	Proteasome regulatory subunit C-terminal
\pfam09166\""	2	2	0.000213838	0.000883343	Biliverdin reductase, catalytic
\pfam09191\""	2	2	0.000213838	0.000883343	CD4, extracellular
\pfam09405\""	2	2	0.000213838	0.000883343	CASC3/Barentsz eIF4AIII binding
\pfam10189\""	2	2	0.000213838	0.000883343	Integrator complex subunit 3 N-terminal
\pfam10192\""	2	2	0.000213838	0.000883343	Rhodopsin-like GPCR transmembrane domain
\pfam10212\""	2	2	0.000213838	0.000883343	Predicted coiled-coil domain-containing protein
\pfam10403\""	2	2	0.000213838	0.000883343	Rad4 beta-hairpin domain 1
\pfam10510\""	2	2	0.000213838	0.000883343	Phosphatidylinositol-glycan biosynthesis class S protein
\pfam11465\""	2	2	0.000213838	0.000883343	Natural killer cell receptor 2B4
\pfam11770\""	2	2	0.000213838	0.000883343	GRB2-binding adapter (GAPT)
\pfam12063\""	2	2	0.000213838	0.000883343	Domain of unknown function (DUF3543)
\pfam12104\""	2	2	0.000213838	0.000883343	T cell CD4 receptor C terminal region
\pfam12162\""	2	2	0.000213838	0.000883343	STAT1 TAZ2 binding domain
\pfam13385\""	2	2	0.000213838	0.000883343	Concanavalin A-like lectin/glucanases superfamily
\pfam13704\""	2	2	0.000213838	0.000883343	Glycosyl transferase family 2
\pfam13838\""	2	2	0.000213838	0.000883343	Clathrin-H-link
\pfam13844\""	2	2	0.000213838	0.000883343	Glycosyl transferase family 41
\pfam13864\""	2	2	0.000213838	0.000883343	Calmodulin-binding
\pfam14769\""	2	2	0.000213838	0.000883343	Flagellar C1a complex subunit C1a-32
\pfam14771\""	2	2	0.000213838	0.000883343	Domain of unknown function (DUF4476)
\pfam15012\""	2	2	0.000213838	0.000883343	Domain of unknown function (DUF4519)
\pfam15350\""	2	2	0.000213838	0.000883343	Ewing's tumour-associated antigen 1 homologue
\pfam15755\""	2	2	0.000213838	0.000883343	Domain of unknown function (DUF4689)
\pfam16034\""	2	2	0.000213838	0.000883343	JAKMIP CC3 domain
\pfam16472\""	2	2	0.000213838	0.000883343	Domain of unknown function (DUF5050)

## Sheet: PFAM enriched 12h
X.ID.	X.counts.x.	X.counts.y.	pval	adjp	PFAM description
\pfam07686\""	403	7	0.00355864	0.0113306	Immunoglobulin V-set domain
\pfam15921\""	102	17	6.60411e-06	0.000147128	coiled-coil domain-containing protein 158 unknown function
\pfam00595\""	145	21	9.82189e-06	0.00020718	PDZ domain
\pfam00069\""	495	50	6.75699e-06	0.000147128	Protein kinase domain
\pfam12128\""	104	14	0.00107911	0.00668254	Protein of unknown function (DUF3584)
\pfam00415\""	136	19	5.50298e-05	0.000562804	Regulator of chromosome condensation (RCC1) repeat
\pfam02847\""	13	9	2.83242e-13	9.55941e-11	MA3 domain
\pfam13087\""	25	12	2.00931e-13	9.55941e-11	AAA domain
\pfam00439\""	81	21	1.43031e-12	3.21819e-10	Bromodomain
\pfam03074\""	6	6	5.99533e-11	8.0937e-09	Glutamate-cysteine ligase
\pfam16206\""	6	6	5.99533e-11	8.0937e-09	C-terminal region of Mon2 protein
\pfam00637\""	14	8	2.66111e-10	2.99375e-08	Region in Clathrin and VPS
\pfam13086\""	24	10	5.72066e-10	5.51635e-08	AAA domain
\pfam00955\""	28	10	1.09666e-08	9.2531e-07	HCO3- transporter family
\pfam02671\""	11	6	1.77035e-07	1.15518e-05	Paired amphipathic helix repeat
\pfam07842\""	11	6	1.77035e-07	1.15518e-05	GC-rich sequence DNA-binding factor-like protein
\pfam14637\""	7	5	1.88252e-07	1.15518e-05	Folliculin-interacting protein middle domain
\pfam03997\""	4	4	3.96442e-07	1.33799e-05	VPS28 protein
\pfam05600\""	4	4	3.96442e-07	1.33799e-05	CDK5 regulatory subunit-associated protein 3
\pfam08169\""	4	4	3.96442e-07	1.33799e-05	RBB1NT (NUC162) domain
\pfam08815\""	4	4	3.96442e-07	1.33799e-05	Nuclear receptor coactivator
\pfam12157\""	4	4	3.96442e-07	1.33799e-05	Protein of unknown function (DUF3591)
\pfam12348\""	4	4	3.96442e-07	1.33799e-05	CLASP N terminal
\pfam15785\""	4	4	3.96442e-07	1.33799e-05	Serine/threonine-protein kinase smg-1
\pfam15870\""	4	4	3.96442e-07	1.33799e-05	ElonginA binding-protein 1
\pfam16705\""	4	4	3.96442e-07	1.33799e-05	NUDIX, or N-terminal NPxY motif-rich, region of KRIT
\pfam02338\""	17	7	5.36953e-07	1.64747e-05	OTU-like cysteine protease
\pfam04130\""	17	7	5.36953e-07	1.64747e-05	Gamma tubulin complex component C-terminal
\pfam00617\""	45	11	1.77052e-06	5.1961e-05	RasGEF domain
\pfam08083\""	5	4	2.54139e-06	6.86175e-05	PROCN (NUC071) domain
\pfam10598\""	5	4	2.54139e-06	6.86175e-05	RNA recognition motif of the spliceosomal PrP8
\pfam00613\""	14	6	3.13548e-06	7.55876e-05	Phosphoinositide 3-kinase family, accessory domain (PIK domain)
\pfam00675\""	14	6	3.13548e-06	7.55876e-05	Insulinase (Peptidase family M16)
\pfam00792\""	14	6	3.13548e-06	7.55876e-05	Phosphoinositide 3-kinase C2
\pfam00030\""	20	7	4.33691e-06	0.000100945	Beta/Gamma crystallin
\pfam03813\""	6	4	1.12645e-05	0.000211209	Nrap protein domain 1
\pfam09324\""	6	4	1.12645e-05	0.000211209	Domain of unknown function (DUF1981)
\pfam14638\""	6	4	1.12645e-05	0.000211209	Folliculin-interacting protein C-terminus
\pfam16159\""	6	4	1.12645e-05	0.000211209	FOXP coiled-coil domain
\pfam03828\""	16	6	1.37546e-05	0.000250928	Cid1 family poly A polymerase
\pfam00638\""	11	5	1.82844e-05	0.000324788	RanBP1 domain
\pfam01300\""	3	3	3.24512e-05	0.000365076	Telomere recombination
\pfam04114\""	3	3	3.24512e-05	0.000365076	Gaa1-like, GPI transamidase component
\pfam05091\""	3	3	3.24512e-05	0.000365076	Eukaryotic translation initiation factor 3 subunit 7 (eIF-3)
\pfam05346\""	3	3	3.24512e-05	0.000365076	Eukaryotic membrane protein family
\pfam06090\""	3	3	3.24512e-05	0.000365076	Inositol-pentakisphosphate 2-kinase
\pfam07834\""	3	3	3.24512e-05	0.000365076	RanGAP1 C-terminal domain
\pfam09174\""	3	3	3.24512e-05	0.000365076	Maf1 regulator
\pfam09268\""	3	3	3.24512e-05	0.000365076	Clathrin, heavy-chain linker
\pfam09416\""	3	3	3.24512e-05	0.000365076	RNA helicase (UPF2 interacting domain)
\pfam10160\""	3	3	3.24512e-05	0.000365076	Predicted membrane protein
\pfam11510\""	3	3	3.24512e-05	0.000365076	Fanconi Anaemia group E protein FANCE
\pfam12185\""	3	3	3.24512e-05	0.000365076	Nup358/RanBP2 E3 ligase domain
\pfam13325\""	3	3	3.24512e-05	0.000365076	N-terminal region of micro-spherule protein
\pfam13540\""	45	10	2.34891e-05	0.000365076	Regulator of chromosome condensation (RCC1) repeat
\pfam13764\""	3	3	3.24512e-05	0.000365076	E3 ubiquitin-protein ligase UBR4
\pfam14075\""	3	3	3.24512e-05	0.000365076	Ubinuclein conserved middle domain
\pfam14736\""	3	3	3.24512e-05	0.000365076	Protein N-terminal asparagine amidohydrolase
\pfam14940\""	3	3	3.24512e-05	0.000365076	Transmembrane 219
\pfam15308\""	3	3	3.24512e-05	0.000365076	CEP170 C-terminus
\pfam16529\""	3	3	3.24512e-05	0.000365076	WD40 region of Ge1, enhancer of mRNA-decapping protein
\pfam16692\""	3	3	3.24512e-05	0.000365076	Folliculin
\pfam17069\""	3	3	3.24512e-05	0.000365076	Arginine/Serine-Rich protein 1
\pfam02513\""	7	4	3.81587e-05	0.000415437	Spin/Ssty Family
\pfam02630\""	7	4	3.81587e-05	0.000415437	SCO1/SenC
\pfam02906\""	12	5	4.10076e-05	0.000432502	Iron only hydrogenase large subunit, C-terminal domain
\pfam04950\""	12	5	4.10076e-05	0.000432502	40S ribosome biogenesis protein Tsr1 and BMS1 C-terminal
\pfam02854\""	18	6	4.70691e-05	0.000488794	MIF4G domain
\pfam03031\""	33	8	7.73889e-05	0.000779664	NLI interacting factor-like phosphatase
\pfam00022\""	41	9	8.05623e-05	0.000790571	Actin
\pfam00989\""	19	6	8.0814e-05	0.000790571	PAS fold
\pfam01189\""	13	5	8.40641e-05	0.000810618	16S rRNA methyltransferase RsmB/F
\pfam00324\""	26	7	8.92113e-05	0.000824899	Amino acid permease
\pfam00610\""	26	7	8.92113e-05	0.000824899	Domain found in Dishevelled, Egl-10, and Pleckstrin (DEP)
\pfam14598\""	26	7	8.92113e-05	0.000824899	PAS domain
\pfam00794\""	8	4	0.00010562	0.000914018	PI3-kinase family, ras-binding domain
\pfam04615\""	8	4	0.00010562	0.000914018	Utp14 protein
\pfam07140\""	8	4	0.00010562	0.000914018	Interferon gamma receptor (IFNGR1)
\pfam08235\""	8	4	0.00010562	0.000914018	LNS2 (Lipin/Ned1/Smp2)
\pfam11819\""	8	4	0.00010562	0.000914018	Cytohesin Ubiquitin Protein Inducing Domain
\pfam10596\""	4	3	0.000169079	0.00140899	U6-snRNA interacting domain of PrP8
\pfam10597\""	4	3	0.000169079	0.00140899	U5-snRNA binding site 2 of PrP8
\pfam13019\""	4	3	0.000169079	0.00140899	Silencing defective 2 N-terminal ubiquitin domain
\pfam03810\""	21	6	0.000210932	0.00173633	Importin-beta N-terminal domain
\pfam01388\""	45	9	0.000242559	0.00197262	ARID/BRIGHT DNA binding domain
\pfam00339\""	15	5	0.000284633	0.00220836	Arrestin (or S-antigen), N-terminal domain
\pfam00652\""	29	7	0.000275208	0.00220836	Ricin-type beta-trefoil lectin domain
\pfam02146\""	15	5	0.000284633	0.00220836	Sir2 family
\pfam13965\""	15	5	0.000284633	0.00220836	dsRNA-gated channel SID-1
\pfam00557\""	22	6	0.000323447	0.00248099	Metallopeptidase family M24
\pfam01585\""	30	7	0.000384255	0.0029143	G-patch domain
\pfam00193\""	5	3	0.000586442	0.00380623	Extracellular link domain
\pfam01633\""	10	4	0.000524359	0.00380623	Choline/ethanolamine kinase
\pfam05179\""	5	3	0.000586442	0.00380623	RNA pol II accessory factor, Cdc73 family, C-terminal
\pfam05743\""	5	3	0.000586442	0.00380623	UEV domain
\pfam07202\""	5	3	0.000586442	0.00380623	T-complex protein 10 C-terminus
\pfam09311\""	5	3	0.000586442	0.00380623	Rabaptin-like protein
\pfam09750\""	5	3	0.000586442	0.00380623	Alternative splicing regulator
\pfam10245\""	5	3	0.000586442	0.00380623	Mitochondrial 28S ribosomal protein S22
\pfam11708\""	5	3	0.000586442	0.00380623	Pre-mRNA splicing Prp18-interacting factor
\pfam12777\""	5	3	0.000586442	0.00380623	Microtubule-binding stalk of dynein motor
\pfam12783\""	10	4	0.000524359	0.00380623	Guanine nucleotide exchange factor in Golgi transport N-terminal
\pfam13871\""	5	3	0.000586442	0.00380623	C-terminal domain on Strawberry notch homologue
\pfam14545\""	5	3	0.000586442	0.00380623	Dof, BCAP, and BANK (DBB) motif,
\pfam14555\""	10	4	0.000524359	0.00380623	UBA-like domain
\pfam16533\""	5	3	0.000586442	0.00380623	STIM1 Orai1-activating region
\pfam00454\""	49	9	0.000622486	0.00400169	Phosphatidylinositol 3- and 4-kinase
\pfam00618\""	25	6	0.000985325	0.00621583	RasGEF N-terminal motif
\pfam09380\""	25	6	0.000985325	0.00621583	FERM C-terminal PH-like domain
\pfam10271\""	11	4	0.000996139	0.00622587	Putative transmembrane protein
\pfam02181\""	26	6	0.00136216	0.00835871	Formin Homology 2 Domain
\pfam00344\""	6	3	0.00154924	0.00874231	SecY
\pfam00681\""	35	7	0.00159407	0.00874231	Plectin repeat
\pfam01108\""	12	4	0.00174704	0.00874231	Tissue factor
\pfam01513\""	2	2	0.00262917	0.00874231	ATP-NAD kinase N-terminal domain
\pfam01648\""	2	2	0.00262917	0.00874231	4'-phosphopantetheinyl transferase superfamily
\pfam02256\""	2	2	0.00262917	0.00874231	Iron hydrogenase small subunit
\pfam02270\""	2	2	0.00262917	0.00874231	TFIIF, beta subunit HTH domain
\pfam02586\""	2	2	0.00262917	0.00874231	SOS response associated peptidase (SRAP)
\pfam02898\""	2	2	0.00262917	0.00874231	Nitric oxide synthase, oxygenase domain
\pfam03177\""	2	2	0.00262917	0.00874231	Non-repetitive/WGA-negative nucleoporin C-terminal
\pfam03943\""	2	2	0.00262917	0.00874231	TAP C-terminal domain
\pfam04869\""	2	2	0.00262917	0.00874231	Uso1 / p115 like vesicle tethering protein, head region
\pfam04902\""	2	2	0.00262917	0.00874231	Conserved region in Nab1
\pfam04979\""	2	2	0.00262917	0.00874231	Protein phosphatase inhibitor 2 (IPP-2)
\pfam05000\""	2	2	0.00262917	0.00874231	RNA polymerase Rpb1, domain 4
\pfam05182\""	2	2	0.00262917	0.00874231	Fip1 motif
\pfam05277\""	2	2	0.00262917	0.00874231	Protein of unknown function (DUF726)
\pfam05649\""	2	2	0.00262917	0.00874231	Peptidase family M13
\pfam05699\""	12	4	0.00174704	0.00874231	hAT family C-terminal dimerisation region
\pfam06278\""	2	2	0.00262917	0.00874231	Condensin II complex subunit CAP-H2 or CNDH2, N-terminal
\pfam06584\""	2	2	0.00262917	0.00874231	DIRP
\pfam06881\""	2	2	0.00262917	0.00874231	RNA polymerase II transcription factor SIII (Elongin) subunit A
\pfam06936\""	2	2	0.00262917	0.00874231	Selenoprotein S
\pfam07052\""	2	2	0.00262917	0.00874231	Hepatocellular carcinoma-associated antigen 59
\pfam07535\""	2	2	0.00262917	0.00874231	DBF zinc finger
\pfam07855\""	2	2	0.00262917	0.00874231	Autophagy-related protein 101
\pfam07926\""	2	2	0.00262917	0.00874231	TPR/MLP1/MLP2-like protein
\pfam08082\""	6	3	0.00154924	0.00874231	PRO8NT (NUC069), PrP8 N-terminal domain
\pfam08145\""	2	2	0.00262917	0.00874231	BOP1NT (NUC169) domain
\pfam08153\""	2	2	0.00262917	0.00874231	NGP1NT (NUC091) domain
\pfam08375\""	2	2	0.00262917	0.00874231	Proteasome regulatory subunit C-terminal
\pfam08385\""	6	3	0.00154924	0.00874231	Dynein heavy chain, N-terminal region 1
\pfam08403\""	2	2	0.00262917	0.00874231	Amino acid permease N-terminal
\pfam08424\""	2	2	0.00262917	0.00874231	NRDE-2, necessary for RNA interference
\pfam08492\""	2	2	0.00262917	0.00874231	SRP72 RNA-binding domain
\pfam08597\""	2	2	0.00262917	0.00874231	Translation initiation factor eIF3 subunit
\pfam08606\""	2	2	0.00262917	0.00874231	Prp19/Pso4-like
\pfam08711\""	12	4	0.00174704	0.00874231	TFIIS helical bundle-like domain
\pfam08729\""	2	2	0.00262917	0.00874231	HPC2 and ubinuclein domain
\pfam08832\""	6	3	0.00154924	0.00874231	Steroid receptor coactivator
\pfam08839\""	2	2	0.00262917	0.00874231	DNA replication factor CDT1 like
\pfam08912\""	2	2	0.00262917	0.00874231	Rho Binding
\pfam09270\""	2	2	0.00262917	0.00874231	Beta-trefoil DNA-binding domain
\pfam09405\""	2	2	0.00262917	0.00874231	CASC3/Barentsz eIF4AIII binding
\pfam09457\""	12	4	0.00174704	0.00874231	FIP domain
\pfam09797\""	2	2	0.00262917	0.00874231	N-acetyltransferase B complex (NatB) non catalytic subunit
\pfam10044\""	2	2	0.00262917	0.00874231	Retinal tissue protein
\pfam10184\""	2	2	0.00262917	0.00874231	Uncharacterized conserved protein (DUF2358)
\pfam10188\""	2	2	0.00262917	0.00874231	Organic solute transport protein 1
\pfam10491\""	2	2	0.00262917	0.00874231	NLS-binding and DNA-binding and dimerisation domains of Nrf1
\pfam10534\""	2	2	0.00262917	0.00874231	Connector enhancer of kinase suppressor of ras
\pfam11764\""	6	3	0.00154924	0.00874231	COMPASS (Complex proteins associated with Set1p) component N
\pfam11803\""	2	2	0.00262917	0.00874231	UDP-glucuronate decarboxylase N-terminal
\pfam12054\""	2	2	0.00262917	0.00874231	Domain of unknown function (DUF3535)
\pfam12063\""	2	2	0.00262917	0.00874231	Domain of unknown function (DUF3543)
\pfam12234\""	2	2	0.00262917	0.00874231	RAVE protein 1 C terminal
\pfam12432\""	2	2	0.00262917	0.00874231	Protein of unknown function (DUF3677)
\pfam12457\""	2	2	0.00262917	0.00874231	Tuftelin interacting protein N terminal
\pfam12755\""	2	2	0.00262917	0.00874231	Vacuolar 14 Fab1-binding region
\pfam12765\""	2	2	0.00262917	0.00874231	HEAT repeat associated with sister chromatid cohesion
\pfam12767\""	2	2	0.00262917	0.00874231	Transcriptional regulator of RNA polII, SAGA, subunit
\pfam12816\""	2	2	0.00262917	0.00874231	Golgi CORVET complex core vacuolar protein 8
\pfam12842\""	2	2	0.00262917	0.00874231	Domain of unknown function (DUF3819)
\pfam12931\""	2	2	0.00262917	0.00874231	Sec23-binding domain of Sec16
\pfam13096\""	2	2	0.00262917	0.00874231	CENP-A-nucleosome distal (CAD) centromere subunit, CENP-P
\pfam13838\""	2	2	0.00262917	0.00874231	Clathrin-H-link
\pfam13878\""	2	2	0.00262917	0.00874231	zinc-finger of acetyl-transferase ESCO
\pfam13934\""	2	2	0.00262917	0.00874231	Nuclear pore complex assembly
\pfam14377\""	2	2	0.00262917	0.00874231	Ubiquitin binding region
\pfam14554\""	2	2	0.00262917	0.00874231	VEGF heparin-binding domain
\pfam14572\""	12	4	0.00174704	0.00874231	Phosphoribosyl synthetase-associated domain
\pfam14636\""	2	2	0.00262917	0.00874231	Folliculin-interacting protein N-terminus
\pfam14640\""	2	2	0.00262917	0.00874231	nessun codice corrispondente
\pfam14826\""	2	2	0.00262917	0.00874231	FACT complex subunit SPT16 N-terminal lobe domain
\pfam15350\""	2	2	0.00262917	0.00874231	Ewing's tumour-associated antigen 1 homologue
\pfam15663\""	2	2	0.00262917	0.00874231	Zinc-finger containing family
\pfam15963\""	2	2	0.00262917	0.00874231	Myb DNA-binding like
\pfam15982\""	2	2	0.00262917	0.00874231	N-terminal cysteine-rich region of Transmembrane protein 135
\pfam16014\""	2	2	0.00262917	0.00874231	Histone deacetylase complex subunit SAP130 C-terminus
\pfam16050\""	2	2	0.00262917	0.00874231	Paf1 complex subunit CDC73 N-terminal
\pfam16176\""	2	2	0.00262917	0.00874231	T-box transcription factor-associated
\pfam16201\""	2	2	0.00262917	0.00874231	Nucleolar pre-ribosomal-associated protein 1
\pfam16399\""	2	2	0.00262917	0.00874231	Intron-binding protein aquarius N-terminus
\pfam16415\""	2	2	0.00262917	0.00874231	CCR4-NOT transcription complex subunit 1 CAF1-binding domain
\pfam16550\""	2	2	0.00262917	0.00874231	UCH-binding domain
\pfam16631\""	2	2	0.00262917	0.00874231	Unstructured region 4 on terminal uridylyltransferase 7
\pfam16679\""	2	2	0.00262917	0.00874231	DNA replication factor Cdt1 C-terminal domain
\pfam16687\""	2	2	0.00262917	0.00874231	beta-propeller of ELYS nucleoporin
\pfam16764\""	2	2	0.00262917	0.00874231	Sharpin PH domain
\pfam16768\""	2	2	0.00262917	0.00874231	Nucleoporin homology of Germinal-centre associated nuclear protein
\pfam16858\""	2	2	0.00262917	0.00874231	Condensin II complex subunit CAP-H2 or CNDH2, C-term
\pfam16869\""	2	2	0.00262917	0.00874231	Condensin II complex subunit CAP-H2 or CNDH2, mid domain
\pfam17125\""	2	2	0.00262917	0.00874231	N-terminal domain of 16S rRNA methyltransferase RsmF
\pfam05918\""	7	3	0.00338024	0.010917	Apoptosis inhibitory protein 5 (API5)
\pfam08824\""	7	3	0.00338024	0.010917	Serine rich protein interaction domain
\pfam09294\""	7	3	0.00338024	0.010917	Interferon-alpha/beta receptor, fibronectin type III
\pfam11882\""	7	3	0.00338024	0.010917	Domain of unknown function (DUF3402)
\pfam13793\""	7	3	0.00338024	0.010917	N-terminal domain of ribose phosphate pyrophosphokinase
\pfam14944\""	7	3	0.00338024	0.010917	Tongue Cancer Chemotherapy Resistant Protein 1
\pfam08447\""	21	5	0.00355848	0.0113306	PAS fold
\pfam13520\""	21	5	0.00355848	0.0113306	Amino acid permease
\pfam00626\""	39	7	0.00394739	0.0125093	Gelsolin repeat
\pfam00005\""	49	8	0.00410983	0.0129632	ABC transporter
\pfam00013\""	93	12	0.00434524	0.0135789	KH domain
\pfam02463\""	93	12	0.00434524	0.0135789	RecF/RecN/SMC N terminal domain
\pfam01365\""	14	4	0.00445759	0.0136148	RIH domain
\pfam02319\""	14	4	0.00445759	0.0136148	E2F/DP family winged-helix DNA-binding domain
\pfam02752\""	14	4	0.00445759	0.0136148	Arrestin (or S-antigen), C-terminal domain
\pfam04212\""	14	4	0.00445759	0.0136148	MIT (microtubule interacting and transport) domain
\pfam08389\""	14	4	0.00445759	0.0136148	Exportin 1-like protein
\pfam00180\""	22	5	0.00485418	0.0146932	Isocitrate/isopropylmalate dehydrogenase
\pfam01426\""	22	5	0.00485418	0.0146932	BAH domain
\pfam08295\""	8	3	0.00641438	0.0190736	Sin3 family co-repressor
\pfam12474\""	8	3	0.00641438	0.0190736	Polo kinase kinase
\pfam16218\""	8	3	0.00641438	0.0190736	Peptidase family C101
\pfam16675\""	8	3	0.00641438	0.0190736	KIX-binding domain of forkhead box O, CR2
\pfam00246\""	15	4	0.00661285	0.0195775	Zinc carboxypeptidase
\pfam01532\""	24	5	0.00846008	0.0249369	Glycosyl hydrolase family 47
\pfam01805\""	16	4	0.00943002	0.0275553	Surp module
\pfam09770\""	16	4	0.00943002	0.0275553	Topoisomerase II-associated protein PAT1
\pfam12166\""	3	2	0.00963521	0.0280335	Piezo non-specific cation channel, R-Ras-binding domain
\pfam01088\""	9	3	0.0109581	0.0309487	Ubiquitin carboxyl-terminal hydrolase, family 1
\pfam01294\""	9	3	0.0109581	0.0309487	Ribosomal protein L13e
\pfam01399\""	25	5	0.0108558	0.0309487	PCI domain
\pfam03097\""	9	3	0.0109581	0.0309487	BRO1-like domain
\pfam04054\""	9	3	0.0109581	0.0309487	CCR4-Not complex component, Not1
\pfam05783\""	9	3	0.0109581	0.0309487	Dynein light intermediate chain (DLIC)
\pfam10712\""	9	3	0.0109581	0.0309487	NAD-specific glutamate dehydrogenase
\pfam00585\""	10	3	0.0172625	0.0483493	C-terminal regulatory domain of Threonine dehydratase
\pfam08337\""	10	3	0.0172625	0.0483493	Plexin cytoplasmic RasGAP domain
\pfam02020\""	18	4	0.0173998	0.0485324	eIF4-gamma/eIF5/eIF2-epsilon
\pfam00686\""	4	2	0.0231994	0.0489362	Starch binding domain
\pfam00778\""	19	4	0.0227031	0.0489362	DIX domain
\pfam00919\""	4	2	0.0231994	0.0489362	Uncharacterized protein family UPF0004
\pfam01233\""	4	2	0.0231994	0.0489362	Myristoyl-CoA:protein N-myristoyltransferase, N-terminal domain
\pfam01431\""	4	2	0.0231994	0.0489362	Peptidase family M13
\pfam01715\""	4	2	0.0231994	0.0489362	IPP transferase
\pfam01754\""	4	2	0.0231994	0.0489362	A20-like zinc finger
\pfam01873\""	4	2	0.0231994	0.0489362	Domain found in IF2B/IF5
\pfam02192\""	4	2	0.0231994	0.0489362	PI3-kinase family, p85-binding domain
\pfam02799\""	4	2	0.0231994	0.0489362	Myristoyl-CoA:protein N-myristoyltransferase, C-terminal domain
\pfam03441\""	4	2	0.0231994	0.0489362	FAD binding domain of DNA photolyase
\pfam04106\""	4	2	0.0231994	0.0489362	Autophagy protein Apg5
\pfam04117\""	4	2	0.0231994	0.0489362	Mpv17 / PMP22 family
\pfam04905\""	4	2	0.0231994	0.0489362	NAB conserved region 2 (NCD2)
\pfam04983\""	4	2	0.0231994	0.0489362	RNA polymerase Rpb1, domain 3
\pfam05005\""	4	2	0.0231994	0.0489362	Janus/Ocnus family (Ocnus)
\pfam05066\""	4	2	0.0231994	0.0489362	HB1, ASXL, restriction endonuclease HTH domain
\pfam05207\""	4	2	0.0231994	0.0489362	CSL zinc finger
\pfam06479\""	4	2	0.0231994	0.0489362	Ribonuclease 2-5A
\pfam06663\""	4	2	0.0231994	0.0489362	Protein of unknown function (DUF1170)
\pfam08238\""	4	2	0.0231994	0.0489362	Sel1 repeat
\pfam08514\""	4	2	0.0231994	0.0489362	STAG domain
\pfam08542\""	4	2	0.0231994	0.0489362	Replication factor C C-terminal domain
\pfam08644\""	4	2	0.0231994	0.0489362	FACT complex subunit (SPT16/CDC68)
\pfam08743\""	4	2	0.0231994	0.0489362	Nse4 C-terminal
\pfam08781\""	4	2	0.0231994	0.0489362	Transcription factor DP
\pfam08782\""	4	2	0.0231994	0.0489362	c-SKI Smad4 binding domain
\pfam08926\""	4	2	0.0231994	0.0489362	Domain of unknown function (DUF1908)
\pfam09271\""	4	2	0.0231994	0.0489362	LAG1, DNA binding
\pfam10186\""	4	2	0.0231994	0.0489362	Vacuolar sorting 38 and autophagy-related subunit 14
\pfam10495\""	4	2	0.0231994	0.0489362	Pericentrin-AKAP-450 domain of centrosomal targeting protein
\pfam10515\""	4	2	0.0231994	0.0489362	Beta-amyloid precursor protein C-terminus
\pfam10559\""	4	2	0.0231994	0.0489362	Plug domain of Sec61p
\pfam10600\""	4	2	0.0231994	0.0489362	PDZ-associated domain of NMDA receptors
\pfam10608\""	4	2	0.0231994	0.0489362	Polyubiquitination (PEST) N-terminal domain of MAGUK
\pfam11597\""	4	2	0.0231994	0.0489362	Mediator complex subunit 13 N-terminal
\pfam11704\""	4	2	0.0231994	0.0489362	Vesicle coat protein involved in Golgi to plasma membrane transport
\pfam11717\""	4	2	0.0231994	0.0489362	RNA binding activity-knot of a chromodomain
\pfam11732\""	4	2	0.0231994	0.0489362	Transcription- and export-related complex subunit
\pfam11830\""	4	2	0.0231994	0.0489362	Domain of unknown function (DUF3350)
\pfam11980\""	4	2	0.0231994	0.0489362	C-terminal domain of neuropilin glycoprotein
\pfam12134\""	4	2	0.0231994	0.0489362	PRP8 domain IV core
\pfam12578\""	4	2	0.0231994	0.0489362	Myotubularin-associated protein
\pfam12780\""	4	2	0.0231994	0.0489362	AAA proteins
\pfam12848\""	4	2	0.0231994	0.0489362	ATP-binding domain of ABC transporters
\pfam12884\""	4	2	0.0231994	0.0489362	Transducer of regulated CREB activity, N terminus
\pfam13297\""	4	2	0.0231994	0.0489362	Replication stress response SDE2 C-terminal
\pfam13705\""	4	2	0.0231994	0.0489362	TRC8 N-terminal domain
\pfam13765\""	4	2	0.0231994	0.0489362	SPRY-associated domain
\pfam13880\""	4	2	0.0231994	0.0489362	ESCO1/2 acetyl-transferase
\pfam13903\""	4	2	0.0231994	0.0489362	PMP-22/EMP/MP20/Claudin tight junction
\pfam13907\""	4	2	0.0231994	0.0489362	Domain of unknown function (DUF4208)
\pfam13919\""	4	2	0.0231994	0.0489362	Asx homology domain
\pfam13922\""	4	2	0.0231994	0.0489362	PHD domain of transcriptional enhancer, Asx
\pfam14051\""	4	2	0.0231994	0.0489362	N-terminal domain of DPF2/REQ
\pfam14447\""	4	2	0.0231994	0.0489362	Prokaryotic RING finger family 4
\pfam14839\""	4	2	0.0231994	0.0489362	DOR family
\pfam14964\""	4	2	0.0231994	0.0489362	Domain of unknown function (DUF4507)
\pfam15801\""	4	2	0.0231994	0.0489362	zf-MYND-like zinc finger, mRNA-binding
\pfam15912\""	4	2	0.0231994	0.0489362	Virilizer, N-terminal
\pfam15920\""	4	2	0.0231994	0.0489362	N-terminal of Junction-mediating and WASP homolog-associated
\pfam16016\""	4	2	0.0231994	0.0489362	VAD1 Analog of StAR-related lipid transfer domain
\pfam16134\""	4	2	0.0231994	0.0489362	THO complex subunit 2 N-terminus
\pfam16158\""	4	2	0.0231994	0.0489362	Ig-like domain from next to BRCA1 gene
\pfam16187\""	4	2	0.0231994	0.0489362	Middle or third domain of peptidase_M16
\pfam16202\""	4	2	0.0231994	0.0489362	N-terminal region of Bloom syndrome protein
\pfam16279\""	4	2	0.0231994	0.0489362	Domain of unknown function (DUF4927)
\pfam16470\""	4	2	0.0231994	0.0489362	Peptidase S8 pro-domain
\pfam16484\""	4	2	0.0231994	0.0489362	Carnitine O-palmitoyltransferase N-terminus
\pfam16488\""	4	2	0.0231994	0.0489362	Argonaute linker 2 domain
\pfam16512\""	4	2	0.0231994	0.0489362	p190-A and -B Rho GAPs FF domain
\pfam16519\""	4	2	0.0231994	0.0489362	Tetramerisation domain of TRPM
\pfam16561\""	4	2	0.0231994	0.0489362	Glycogen recognition site of AMP-activated protein kinase
\pfam16563\""	4	2	0.0231994	0.0489362	Coiled-coil and interaction region of P66A and P66B with MBD2
\pfam16665\""	4	2	0.0231994	0.0489362	Unstructured region on nuclear receptor coactivator protein
\pfam16766\""	4	2	0.0231994	0.0489362	Binding region of GANP to ENY2
\pfam16876\""	4	2	0.0231994	0.0489362	Lipin/Ned1/Smp2 multi-domain protein middle domain
\pfam17035\""	4	2	0.0231994	0.0489362	Bromodomain extra-terminal - transcription regulation
