# Supplementary material for: Rat and fish peripheral blood leukocytes respond distinctively to Anisakis pegreffii (Nematoda, Anisakidae) crude extract
Source: Front Cell Infect Microbiol. 2022 Dec 15;12:1042679. doi: 10.3389/fcimb.2022.1042679 (PMC9797851; doi:10.3389/fcimb.2022.1042679)
Supplement: Supplementary Table 4 — List of ribosome- and nucleolar stress-enriched transcripts in the rat (R. norvegicus) peripheral blood leukocytes (PBLs) stimulated by A. pegreffii crude extract 1 and 12 h post-stimulation. Note that only 60S ribosomal protein L13 (RPL13, 12 h post stimuli, 4.99 logFC) and inositol-pentakisphosphate 2-kinase (IPPK, 12 h post stimuli, 4.32 logFC) have been differentially expressed between 1 and 12 h post-stimulation. [file Table_4.xlsx]

## Sheet: ribosomal
TranscriptName	HSPNameSP	Entry	Protein names
TRINITY_DN138710_c4_g4_i3	P0C2B9	P0C2B9	28S ribosomal protein L42, mitochondrial (L42mt) (MRP-L42) (28S ribosomal protein S32, mitochondrial) (MRP-S32) (S32mt)
TRINITY_DN141432_c16_g14_i4	Q5XI37	Q5XI37	28S ribosomal protein S15, mitochondrial (MRP-S15) (S15mt)
TRINITY_DN138802_c4_g1_i5	Q4QR80	Q4QR80	28S ribosomal protein S25, mitochondrial (MRP-S25) (S25mt)
TRINITY_DN143104_c0_g1_i1	Q4QR80	Q4QR80	28S ribosomal protein S25, mitochondrial (MRP-S25) (S25mt)
TRINITY_DN185341_c0_g1_i1	Q4QR80	Q4QR80	28S ribosomal protein S25, mitochondrial (MRP-S25) (S25mt)
TRINITY_DN150174_c0_g1_i1	Q4QR80	Q4QR80	28S ribosomal protein S25, mitochondrial (MRP-S25) (S25mt)
TRINITY_DN138802_c4_g5_i1	Q4QR80	Q4QR80	28S ribosomal protein S25, mitochondrial (MRP-S25) (S25mt)
TRINITY_DN135414_c0_g1_i3	Q9EPJ3	Q9EPJ3	28S ribosomal protein S26, mitochondrial (MRP-S26) (S26mt) (Protein 5'OT-EST)
TRINITY_DN141923_c8_g8_i3	B0BN56	B0BN56	28S ribosomal protein S31, mitochondrial (MRP-S31) (S31mt)
TRINITY_DN141923_c8_g1_i1	B0BN56	B0BN56	28S ribosomal protein S31, mitochondrial (MRP-S31) (S31mt)
TRINITY_DN141923_c8_g4_i1	B0BN56	B0BN56	28S ribosomal protein S31, mitochondrial (MRP-S31) (S31mt)
TRINITY_DN140094_c4_g3_i7	Q5I0K8	Q5I0K8	28S ribosomal protein S7, mitochondrial (MRP-S7) (S7mt)
TRINITY_DN139713_c5_g9_i1	P0C2C4	P0C2C4	39S ribosomal protein L10, mitochondrial (L10mt) (MRP-L10) (MRP-L8)
TRINITY_DN135594_c0_g1_i5	Q5XIE3	Q5XIE3	39S ribosomal protein L11, mitochondrial (L11mt) (MRP-L11)
TRINITY_DN125147_c0_g2_i1	Q7M0E7	Q7M0E7	39S ribosomal protein L14, mitochondrial (L14mt) (MRP-L14) (39S ribosomal protein L32, mitochondrial) (L32mt) (MRP-L32)
TRINITY_DN139146_c6_g11_i1	Q5M818	Q5M818	39S ribosomal protein L16, mitochondrial (L16mt) (MRP-L16)
TRINITY_DN138577_c3_g2_i2	Q6PDW6	Q6PDW6	39S ribosomal protein L17, mitochondrial (L17mt) (MRP-L17)
TRINITY_DN138577_c3_g1_i1	Q6PDW6	Q6PDW6	39S ribosomal protein L17, mitochondrial (L17mt) (MRP-L17)
TRINITY_DN140772_c7_g1_i6	Q498T4	Q498T4	39S ribosomal protein L2, mitochondrial (L2mt) (MRP-L2)
TRINITY_DN138849_c8_g1_i4	P0C2C0	P0C2C0	39S ribosomal protein L22, mitochondrial (L22mt) (MRP-L22)
TRINITY_DN138849_c8_g4_i1	P0C2C0	P0C2C0	39S ribosomal protein L22, mitochondrial (L22mt) (MRP-L22)
TRINITY_DN138849_c8_g2_i1	P0C2C0	P0C2C0	39S ribosomal protein L22, mitochondrial (L22mt) (MRP-L22)
TRINITY_DN136150_c0_g5_i1	Q63750	Q63750	39S ribosomal protein L23, mitochondrial (L23mt) (MRP-L23) (L23 mitochondrial-related protein)
TRINITY_DN136150_c0_g3_i2	Q63750	Q63750	39S ribosomal protein L23, mitochondrial (L23mt) (MRP-L23) (L23 mitochondrial-related protein)
TRINITY_DN138869_c4_g1_i9	Q66H47	Q66H47	39S ribosomal protein L24, mitochondrial (L24mt) (MRP-L24)
TRINITY_DN140749_c3_g8_i9	P18665	P18665	39S ribosomal protein L3, mitochondrial (L3mt) (MRP-L3)
TRINITY_DN137060_c4_g2_i1	P0C2C1	P0C2C1	39S ribosomal protein L30, mitochondrial (L30mt) (MRP-L30)
TRINITY_DN135591_c0_g1_i1	B2RZ39	B2RZ39	39S ribosomal protein L36, mitochondrial (L36mt) (MRP-L36)
TRINITY_DN137911_c4_g3_i15	Q6AXT0	Q6AXT0	39S ribosomal protein L37, mitochondrial (L37mt) (MRP-L37)
TRINITY_DN137911_c4_g2_i1	Q6AXT0	Q6AXT0	39S ribosomal protein L37, mitochondrial (L37mt) (MRP-L37)
TRINITY_DN138518_c0_g2_i5	Q5PQN9	Q5PQN9	39S ribosomal protein L38, mitochondrial (L38mt) (MRP-L38)
TRINITY_DN134254_c0_g4_i5	P83565	P83565	39S ribosomal protein L40, mitochondrial (L40mt) (MRP-L40)
TRINITY_DN134254_c0_g5_i1	P83565	P83565	39S ribosomal protein L40, mitochondrial (L40mt) (MRP-L40)
TRINITY_DN119522_c0_g1_i2	Q5BJX1	Q5BJX1	39S ribosomal protein L41, mitochondrial (L41mt) (MRP-L41)
TRINITY_DN141404_c0_g1_i1	Q5RK00	Q5RK00	39S ribosomal protein L46, mitochondrial (L46mt) (MRP-L46)
TRINITY_DN136945_c0_g1_i4	Q641X9	Q641X9	39S ribosomal protein L9, mitochondrial (L9mt) (MRP-L9)
TRINITY_DN137562_c1_g4_i3	P63326	P63326	40S ribosomal protein S10
TRINITY_DN226352_c0_g1_i1	P63326	P63326	40S ribosomal protein S10
TRINITY_DN225382_c0_g1_i1	P63326	P63326	40S ribosomal protein S10
TRINITY_DN140465_c1_g1_i1	P62282	P62282	40S ribosomal protein S11
TRINITY_DN140738_c15_g4_i1	P63324	P63324	40S ribosomal protein S12
TRINITY_DN13596_c0_g2_i1	P63324	P63324	40S ribosomal protein S12
TRINITY_DN138241_c8_g2_i3	P62278	P62278	40S ribosomal protein S13
TRINITY_DN134838_c0_g1_i3	P62845	P62845	40S ribosomal protein S15 (RIG protein)
TRINITY_DN141907_c1_g1_i1	P62246	P62246	40S ribosomal protein S15a
TRINITY_DN138985_c2_g1_i1	P62246	P62246	40S ribosomal protein S15a
TRINITY_DN138199_c0_g1_i3	P62250	P62250	40S ribosomal protein S16
TRINITY_DN142509_c1_g18_i1	P62250	P62250	40S ribosomal protein S16
TRINITY_DN139920_c3_g1_i2	P04644	P04644	40S ribosomal protein S17
TRINITY_DN139397_c2_g3_i4	P62271	P62271	40S ribosomal protein S18
TRINITY_DN139764_c3_g1_i2	P17074	P17074	40S ribosomal protein S19
TRINITY_DN138569_c9_g15_i1	P17074	P17074	40S ribosomal protein S19
TRINITY_DN139994_c2_g4_i1	P17074	P17074	40S ribosomal protein S19
TRINITY_DN139462_c1_g1_i3	P17074	P17074	40S ribosomal protein S19
TRINITY_DN142172_c11_g5_i1	P27952	P27952	40S ribosomal protein S2
TRINITY_DN143003_c4_g9_i5	P27952	P27952	40S ribosomal protein S2
TRINITY_DN74124_c0_g2_i1	P27952	P27952	40S ribosomal protein S2
TRINITY_DN141521_c4_g1_i2	P60868	P60868	40S ribosomal protein S20
TRINITY_DN7913_c0_g1_i1	P60868	P60868	40S ribosomal protein S20
TRINITY_DN135670_c0_g1_i3	P05765	P05765	40S ribosomal protein S21
TRINITY_DN164865_c0_g1_i1	P05765	P05765	40S ribosomal protein S21
TRINITY_DN142493_c2_g7_i7	P62268	P62268	40S ribosomal protein S23
TRINITY_DN139874_c4_g2_i3	P62856	P62856	40S ribosomal protein S26
TRINITY_DN213817_c0_g1_i1	P62856	P62856	40S ribosomal protein S26
TRINITY_DN141169_c4_g3_i5	Q71TY3	Q71TY3	40S ribosomal protein S27
TRINITY_DN64867_c0_g1_i1	Q71TY3	Q71TY3	40S ribosomal protein S27
TRINITY_DN167606_c0_g1_i1	P24051	P24051	40S ribosomal protein S27-like
TRINITY_DN141747_c0_g2_i1	P62859	P62859	40S ribosomal protein S28
TRINITY_DN141747_c0_g1_i1	P62859	P62859	40S ribosomal protein S28
TRINITY_DN140273_c10_g1_i2	P62275	P62275	40S ribosomal protein S29
TRINITY_DN103867_c0_g1_i1	P62275	P62275	40S ribosomal protein S29
TRINITY_DN187277_c0_g1_i1	P62275	P62275	40S ribosomal protein S29
TRINITY_DN138164_c9_g9_i1	P62275	P62275	40S ribosomal protein S29
TRINITY_DN139226_c3_g11_i5	P62909	P62909	40S ribosomal protein S3 (EC 4.2.99.18)
TRINITY_DN139226_c3_g3_i1	P62909	P62909	40S ribosomal protein S3 (EC 4.2.99.18)
TRINITY_DN138610_c14_g6_i1	P62864	P62864	40S ribosomal protein S30
TRINITY_DN141481_c3_g16_i4	P49242	P49242	40S ribosomal protein S3a (V-fos transformation effector protein) [Cleaved into: 40S ribosomal protein S3b]
TRINITY_DN135536_c0_g2_i1	P24050	P24050	40S ribosomal protein S5 [Cleaved into: 40S ribosomal protein S5, N-terminally processed]
TRINITY_DN138517_c10_g1_i3	P62755	P62755	40S ribosomal protein S6
TRINITY_DN137665_c18_g1_i1	P62755	P62755	40S ribosomal protein S6
TRINITY_DN140754_c2_g5_i2	P62083	P62083	40S ribosomal protein S7 (S8)
TRINITY_DN140754_c2_g4_i1	P62083	P62083	40S ribosomal protein S7 (S8)
TRINITY_DN106499_c0_g2_i1	P62083	P62083	40S ribosomal protein S7 (S8)
TRINITY_DN137683_c0_g1_i1	P62243	P62243	40S ribosomal protein S8
TRINITY_DN139788_c1_g1_i1	P62243	P62243	40S ribosomal protein S8
TRINITY_DN96166_c0_g1_i1	P62243	P62243	40S ribosomal protein S8
TRINITY_DN139097_c0_g1_i8	P29314	P29314	40S ribosomal protein S9
TRINITY_DN82190_c0_g1_i1	P38983	P38983	40S ribosomal protein SA (37 kDa laminin receptor precursor) (37LRP) (37/67 kDa laminin receptor) (LRP/LR) (67 kDa laminin receptor) (67LR) (Laminin receptor 1) (LamR) (Laminin-binding protein precursor p40) (LBP/p40)
TRINITY_DN137885_c5_g1_i8	P19945	P19945	60S acidic ribosomal protein P0 (60S ribosomal protein L10E)
TRINITY_DN195795_c0_g1_i1	P19945	P19945	60S acidic ribosomal protein P0 (60S ribosomal protein L10E)
TRINITY_DN142997_c4_g1_i1	P19944	P19944	60S acidic ribosomal protein P1
TRINITY_DN58111_c0_g1_i1	P19944	P19944	60S acidic ribosomal protein P1
TRINITY_DN139917_c8_g3_i3	P02401	P02401	60S acidic ribosomal protein P2
TRINITY_DN60649_c0_g1_i1	P02401	P02401	60S acidic ribosomal protein P2
TRINITY_DN121929_c0_g3_i1	Q6PDV7	Q6PDV7	60S ribosomal protein L10 (Ribosomal protein L10)
TRINITY_DN139911_c12_g3_i5	P62907	P62907	60S ribosomal protein L10a
TRINITY_DN142924_c12_g2_i5	P62914	P62914	60S ribosomal protein L11
TRINITY_DN137513_c1_g1_i1	P23358	P23358	60S ribosomal protein L12
TRINITY_DN139818_c0_g5_i1	P23358	P23358	60S ribosomal protein L12
TRINITY_DN138821_c7_g12_i9	P41123	P41123	60S ribosomal protein L13	DEGS upregulated 12h after Anisakis CE treatment logFC 4,99
TRINITY_DN139536_c3_g2_i3	P41123	P41123	60S ribosomal protein L13
TRINITY_DN139536_c2_g1_i1	P41123	P41123	60S ribosomal protein L13
TRINITY_DN136268_c0_g1_i3	Q63507	Q63507	60S ribosomal protein L14
TRINITY_DN138032_c10_g2_i2	P61314	P61314	60S ribosomal protein L15
TRINITY_DN138032_c11_g13_i1	P61314	P61314	60S ribosomal protein L15
TRINITY_DN138032_c11_g3_i1	P61314	P61314	60S ribosomal protein L15
TRINITY_DN138032_c11_g7_i1	P61314	P61314	60S ribosomal protein L15
TRINITY_DN163546_c0_g1_i1	P61314	P61314	60S ribosomal protein L15
TRINITY_DN141494_c2_g4_i1	P24049	P24049	60S ribosomal protein L17 (Amino acid starvation-induced protein) (ASI) (L23)
TRINITY_DN140626_c3_g11_i3	P24049	P24049	60S ribosomal protein L17 (Amino acid starvation-induced protein) (ASI) (L23)
TRINITY_DN140715_c3_g3_i3	P24049	P24049	60S ribosomal protein L17 (Amino acid starvation-induced protein) (ASI) (L23)
TRINITY_DN140626_c3_g12_i2	P24049	P24049	60S ribosomal protein L17 (Amino acid starvation-induced protein) (ASI) (L23)
TRINITY_DN125735_c0_g2_i1	P24049	P24049	60S ribosomal protein L17 (Amino acid starvation-induced protein) (ASI) (L23)
TRINITY_DN20614_c0_g1_i1	P24049	P24049	60S ribosomal protein L17 (Amino acid starvation-induced protein) (ASI) (L23)
TRINITY_DN23895_c0_g1_i1	P24049	P24049	60S ribosomal protein L17 (Amino acid starvation-induced protein) (ASI) (L23)
TRINITY_DN152471_c0_g1_i1	P24049	P24049	60S ribosomal protein L17 (Amino acid starvation-induced protein) (ASI) (L23)
TRINITY_DN55931_c0_g1_i1	P24049	P24049	60S ribosomal protein L17 (Amino acid starvation-induced protein) (ASI) (L23)
TRINITY_DN139057_c1_g2_i3	P12001	P12001	60S ribosomal protein L18
TRINITY_DN185417_c0_g1_i1	P12001	P12001	60S ribosomal protein L18
TRINITY_DN137117_c1_g3_i1	P62718	P62718	60S ribosomal protein L18a
TRINITY_DN149195_c0_g1_i1	P62718	P62718	60S ribosomal protein L18a
TRINITY_DN142567_c6_g1_i1	P84100	P84100	60S ribosomal protein L19
TRINITY_DN137760_c1_g3_i10	P84100	P84100	60S ribosomal protein L19
TRINITY_DN135787_c1_g1_i1	P20280	P20280	60S ribosomal protein L21
TRINITY_DN135787_c1_g2_i1	P20280	P20280	60S ribosomal protein L21
TRINITY_DN141748_c0_g4_i1	P20280	P20280	60S ribosomal protein L21
TRINITY_DN176927_c0_g1_i1	P20280	P20280	60S ribosomal protein L21
TRINITY_DN140833_c4_g1_i4	P62832	P62832	60S ribosomal protein L23
TRINITY_DN134555_c0_g1_i1	P62752	P62752	60S ribosomal protein L23a
TRINITY_DN62161_c0_g2_i1	P62752	P62752	60S ribosomal protein L23a
TRINITY_DN150335_c0_g1_i1	P62752	P62752	60S ribosomal protein L23a
TRINITY_DN141937_c4_g2_i1	P62752	P62752	60S ribosomal protein L23a
TRINITY_DN62161_c0_g1_i1	P62752	P62752	60S ribosomal protein L23a
TRINITY_DN139490_c7_g2_i2	P62752	P62752	60S ribosomal protein L23a
TRINITY_DN141839_c8_g1_i1	P62752	P62752	60S ribosomal protein L23a
TRINITY_DN141839_c6_g5_i1	P62752	P62752	60S ribosomal protein L23a
TRINITY_DN169994_c0_g1_i1	P62752	P62752	60S ribosomal protein L23a
TRINITY_DN141937_c4_g1_i3	P62752	P62752	60S ribosomal protein L23a
TRINITY_DN143046_c2_g3_i1	P83732	P83732	60S ribosomal protein L24 (L30)
TRINITY_DN138746_c3_g7_i1	P83732	P83732	60S ribosomal protein L24 (L30)
TRINITY_DN1315_c0_g1_i2	P83732	P83732	60S ribosomal protein L24 (L30)
TRINITY_DN142259_c6_g2_i1	P12749	P12749	60S ribosomal protein L26
TRINITY_DN140902_c4_g9_i1	P12749	P12749	60S ribosomal protein L26
TRINITY_DN142259_c6_g4_i1	P12749	P12749	60S ribosomal protein L26
TRINITY_DN142259_c9_g1_i1	P12749	P12749	60S ribosomal protein L26
TRINITY_DN141706_c7_g3_i1	P61354	P61354	60S ribosomal protein L27
TRINITY_DN141065_c2_g1_i4	P61354	P61354	60S ribosomal protein L27
TRINITY_DN141706_c7_g6_i1	P61354	P61354	60S ribosomal protein L27
TRINITY_DN100976_c0_g2_i1	P61354	P61354	60S ribosomal protein L27
TRINITY_DN134728_c0_g1_i4	P18445	P18445	60S ribosomal protein L27a
TRINITY_DN138208_c0_g1_i2	P25886	P25886	60S ribosomal protein L29 (P23)
TRINITY_DN141369_c8_g19_i1	P25886	P25886	60S ribosomal protein L29 (P23)
TRINITY_DN140907_c4_g2_i7	P21531	P21531	60S ribosomal protein L3 (L4)
TRINITY_DN140907_c4_g1_i1	P21531	P21531	60S ribosomal protein L3 (L4)
TRINITY_DN140359_c1_g4_i3	P62890	P62890	60S ribosomal protein L30
TRINITY_DN142925_c7_g2_i1	P62890	P62890	60S ribosomal protein L30
TRINITY_DN140359_c2_g1_i1	P62890	P62890	60S ribosomal protein L30
TRINITY_DN125946_c0_g2_i1	P62890	P62890	60S ribosomal protein L30
TRINITY_DN215448_c0_g1_i1	P62890	P62890	60S ribosomal protein L30
TRINITY_DN149224_c0_g1_i1	P62890	P62890	60S ribosomal protein L30
TRINITY_DN43300_c0_g1_i1	P62890	P62890	60S ribosomal protein L30
TRINITY_DN141943_c1_g1_i1	P62902	P62902	60S ribosomal protein L31
TRINITY_DN142895_c2_g11_i2	P62902	P62902	60S ribosomal protein L31
TRINITY_DN141943_c2_g2_i5	P62902	P62902	60S ribosomal protein L31
TRINITY_DN136836_c0_g1_i3	P62912	P62912	60S ribosomal protein L32
TRINITY_DN38042_c0_g1_i1	P62912	P62912	60S ribosomal protein L32
TRINITY_DN212530_c0_g1_i1	P62912	P62912	60S ribosomal protein L32
TRINITY_DN143016_c1_g1_i1	P11250	P11250	60S ribosomal protein L34
TRINITY_DN68457_c0_g1_i1	P11250	P11250	60S ribosomal protein L34
TRINITY_DN136624_c0_g2_i1	P17078	P17078	60S ribosomal protein L35
TRINITY_DN136624_c0_g1_i1	P17078	P17078	60S ribosomal protein L35
TRINITY_DN141909_c1_g3_i1	P04646	P04646	60S ribosomal protein L35a
TRINITY_DN138766_c6_g6_i7	P04646	P04646	60S ribosomal protein L35a
TRINITY_DN138766_c6_g7_i1	P04646	P04646	60S ribosomal protein L35a
TRINITY_DN144964_c0_g1_i1	P39032	P39032	60S ribosomal protein L36
TRINITY_DN142463_c11_g5_i1	P39032	P39032	60S ribosomal protein L36
TRINITY_DN142639_c11_g3_i2	P83883	P83883	60S ribosomal protein L36a (60S ribosomal protein L44)
TRINITY_DN138484_c1_g5_i1	P83883	P83883	60S ribosomal protein L36a (60S ribosomal protein L44)
TRINITY_DN141110_c2_g3_i3	P83883	P83883	60S ribosomal protein L36a (60S ribosomal protein L44)
TRINITY_DN150115_c0_g1_i1	P83883	P83883	60S ribosomal protein L36a (60S ribosomal protein L44)
TRINITY_DN140226_c0_g11_i3	P61928	P61928	60S ribosomal protein L37
TRINITY_DN141425_c6_g4_i1	P61928	P61928	60S ribosomal protein L37
TRINITY_DN141425_c6_g1_i1	P61928	P61928	60S ribosomal protein L37
TRINITY_DN138168_c10_g16_i1	P61928	P61928	60S ribosomal protein L37
TRINITY_DN139938_c1_g1_i2	P61928	P61928	60S ribosomal protein L37
TRINITY_DN138556_c10_g10_i1	P61928	P61928	60S ribosomal protein L37
TRINITY_DN49587_c0_g1_i1	P61928	P61928	60S ribosomal protein L37
TRINITY_DN145981_c0_g1_i1	D4AAZ6	D4AAZ6	60S ribosomal protein L37a
TRINITY_DN138188_c10_g2_i4	P63174	P63174	60S ribosomal protein L38
TRINITY_DN138816_c3_g1_i4	P62893	P62893	60S ribosomal protein L39
TRINITY_DN138481_c14_g6_i5	P09895	P09895	60S ribosomal protein L5
TRINITY_DN93076_c0_g1_i1	P09895	P09895	60S ribosomal protein L5
TRINITY_DN139916_c1_g1_i2	P21533	P21533	60S ribosomal protein L6 (Neoplasm-related protein C140)
TRINITY_DN199764_c0_g1_i1	P21533	P21533	60S ribosomal protein L6 (Neoplasm-related protein C140)
TRINITY_DN139234_c2_g6_i1	P05426	P05426	60S ribosomal protein L7
TRINITY_DN139234_c2_g8_i1	P05426	P05426	60S ribosomal protein L7
TRINITY_DN139234_c2_g3_i1	P05426	P05426	60S ribosomal protein L7
TRINITY_DN142919_c1_g5_i3	P62425	P62425	60S ribosomal protein L7a
TRINITY_DN142860_c5_g4_i1	P62425	P62425	60S ribosomal protein L7a
TRINITY_DN140018_c1_g4_i1	P62425	P62425	60S ribosomal protein L7a
TRINITY_DN141169_c3_g5_i3	P62919	P62919	60S ribosomal protein L8
TRINITY_DN141755_c0_g1_i3	P17077	P17077	60S ribosomal protein L9
TRINITY_DN142010_c1_g1_i1	P17077	P17077	60S ribosomal protein L9
TRINITY_DN138441_c4_g5_i3	Q9WV50	Q9WV50	60S ribosome subunit biogenesis protein NIP7 homolog (PEachy) (kDa93)
TRINITY_DN141206_c4_g8_i3	Q4KLM5	Q4KLM5	Activator of basal transcription 1
TRINITY_DN141206_c4_g7_i1	Q4KLM5	Q4KLM5	Activator of basal transcription 1
TRINITY_DN141206_c4_g13_i1	Q4KLM5	Q4KLM5	Activator of basal transcription 1
TRINITY_DN78357_c0_g1_i1	Q4KLM5	Q4KLM5	Activator of basal transcription 1
TRINITY_DN139136_c1_g8_i7	Q5BJS0	Q5BJS0	ATP-dependent RNA helicase DHX30 (EC 3.6.4.13) (DEAH box protein 30)
TRINITY_DN139136_c1_g7_i1	Q5BJS0	Q5BJS0	ATP-dependent RNA helicase DHX30 (EC 3.6.4.13) (DEAH box protein 30)
TRINITY_DN138230_c6_g4_i1	Q80WL2	Q80WL2	Bystin
TRINITY_DN142855_c4_g4_i7	P60825	P60825	Cold-inducible RNA-binding protein (A18 hnRNP) (Glycine-rich RNA-binding protein CIRP)
TRINITY_DN139668_c5_g10_i1	Q5M9G7	Q5M9G7	Digestive organ expansion factor homolog
TRINITY_DN139668_c5_g2_i1	Q5M9G7	Q5M9G7	Digestive organ expansion factor homolog
TRINITY_DN141683_c1_g4_i1	Q5M9G7	Q5M9G7	Digestive organ expansion factor homolog
TRINITY_DN137557_c3_g2_i5	Q6VV72	Q6VV72	Eukaryotic translation initiation factor 1A (eIF-1A) (Eukaryotic translation initiation factor 4C) (eIF-4C) (Liver regeneration-related protein LRRG048)
TRINITY_DN140391_c4_g1_i2	Q6VV72	Q6VV72	Eukaryotic translation initiation factor 1A (eIF-1A) (Eukaryotic translation initiation factor 4C) (eIF-4C) (Liver regeneration-related protein LRRG048)
TRINITY_DN138307_c0_g2_i7	Q5PPG7	Q5PPG7	Eukaryotic translation initiation factor 2D (eIF2d) (Ligatin)
TRINITY_DN142291_c7_g5_i17	Q80U96	Q80U96	Exportin-1 (Exp1) (Chromosome region maintenance 1 protein homolog)
TRINITY_DN140361_c5_g16_i11	Q5M7V7	Q5M7V7	FAST kinase domain-containing protein 2, mitochondrial
TRINITY_DN140361_c5_g15_i1	Q5M7V7	Q5M7V7	FAST kinase domain-containing protein 2, mitochondrial
TRINITY_DN137233_c0_g1_i2	Q5EBA0	Q5EBA0	GTPase Era, mitochondrial (ERA-like protein 1)
TRINITY_DN137233_c0_g2_i1	Q5EBA0	Q5EBA0	GTPase Era, mitochondrial (ERA-like protein 1)
TRINITY_DN138663_c0_g1_i1	P62828	P62828	GTP-binding nuclear protein Ran (GTPase Ran) (Ras-like protein TC4) (Ras-related nuclear protein)
TRINITY_DN140508_c2_g2_i18	Q5BJT6	Q5BJT6	Large subunit GTPase 1 homolog (EC 3.6.1.-)
TRINITY_DN140508_c2_g3_i1	Q5BJT6	Q5BJT6	Large subunit GTPase 1 homolog (EC 3.6.1.-)
TRINITY_DN140508_c2_g5_i1	Q5BJT6	Q5BJT6	Large subunit GTPase 1 homolog (EC 3.6.1.-)
TRINITY_DN140191_c3_g7_i1	Q4G009	Q4G009	Malignant T-cell-amplified sequence 1 (MCT-1)
TRINITY_DN138794_c4_g2_i1	Q5RJM0	Q5RJM0	MKI67 FHA domain-interacting nucleolar phosphoprotein (Nucleolar protein interacting with the FHA domain of pKI-67)
TRINITY_DN138794_c4_g3_i1	Q5RJM0	Q5RJM0	MKI67 FHA domain-interacting nucleolar phosphoprotein (Nucleolar protein interacting with the FHA domain of pKI-67)
TRINITY_DN142467_c1_g5_i1	P55770	P55770	NHP2-like protein 1 (High mobility group-like nuclear protein 2 homolog 1) (OTK27) (U4/U6.U5 small nuclear ribonucleoprotein SNU13) (U4/U6.U5 tri-snRNP 15.5 kDa protein) [Cleaved into: NHP2-like protein 1, N-terminally processed]
TRINITY_DN142467_c1_g4_i1	P55770	P55770	NHP2-like protein 1 (High mobility group-like nuclear protein 2 homolog 1) (OTK27) (U4/U6.U5 small nuclear ribonucleoprotein SNU13) (U4/U6.U5 tri-snRNP 15.5 kDa protein) [Cleaved into: NHP2-like protein 1, N-terminally processed]
TRINITY_DN223421_c0_g1_i1	P55770	P55770	NHP2-like protein 1 (High mobility group-like nuclear protein 2 homolog 1) (OTK27) (U4/U6.U5 small nuclear ribonucleoprotein SNU13) (U4/U6.U5 tri-snRNP 15.5 kDa protein) [Cleaved into: NHP2-like protein 1, N-terminally processed]
TRINITY_DN137926_c9_g1_i4	O08658	O08658	Nuclear pore complex protein Nup88 (88 kDa nucleoporin) (Nucleoporin Nup84) (Nucleoporin Nup88)
TRINITY_DN138394_c1_g3_i5	O08658	O08658	Nuclear pore complex protein Nup88 (88 kDa nucleoporin) (Nucleoporin Nup84) (Nucleoporin Nup88)
TRINITY_DN142146_c18_g2_i4	O08658	O08658	Nuclear pore complex protein Nup88 (88 kDa nucleoporin) (Nucleoporin Nup84) (Nucleoporin Nup88)
TRINITY_DN3820_c0_g2_i1	O08658	O08658	Nuclear pore complex protein Nup88 (88 kDa nucleoporin) (Nucleoporin Nup84) (Nucleoporin Nup88)
TRINITY_DN141780_c2_g29_i1	O08658	O08658	Nuclear pore complex protein Nup88 (88 kDa nucleoporin) (Nucleoporin Nup84) (Nucleoporin Nup88)
TRINITY_DN165111_c0_g2_i1	O08658	O08658	Nuclear pore complex protein Nup88 (88 kDa nucleoporin) (Nucleoporin Nup84) (Nucleoporin Nup88)
TRINITY_DN138394_c1_g7_i1	O08658	O08658	Nuclear pore complex protein Nup88 (88 kDa nucleoporin) (Nucleoporin Nup84) (Nucleoporin Nup88)
TRINITY_DN137986_c10_g4_i2	Q66H99	Q66H99	Nucleolar protein 10
TRINITY_DN140405_c6_g6_i18	Q66H99	Q66H99	Nucleolar protein 10
TRINITY_DN137986_c10_g5_i1	Q66H99	Q66H99	Nucleolar protein 10
TRINITY_DN137788_c3_g4_i3	Q1RP77	Q1RP77	Nucleolar protein 16 (Protein ZH1)
TRINITY_DN143017_c6_g1_i2	P13084	P13084	Nucleophosmin (NPM) (Nucleolar phosphoprotein B23) (Nucleolar protein NO38) (Numatrin)
TRINITY_DN202643_c0_g1_i1	P13084	P13084	Nucleophosmin (NPM) (Nucleolar phosphoprotein B23) (Nucleolar protein NO38) (Numatrin)
TRINITY_DN141027_c6_g1_i3	P13084	P13084	Nucleophosmin (NPM) (Nucleolar phosphoprotein B23) (Nucleolar protein NO38) (Numatrin)
TRINITY_DN136174_c0_g3_i1	Q05982	Q05982	Nucleoside diphosphate kinase A (NDK A) (NDP kinase A) (EC 2.7.4.6) (Metastasis inhibition factor NM23) (Tumor metastatic process-associated protein)
TRINITY_DN136958_c0_g1_i1	A0JPJ7	A0JPJ7	Obg-like ATPase 1
TRINITY_DN136958_c0_g3_i1	A0JPJ7	A0JPJ7	Obg-like ATPase 1
TRINITY_DN143003_c3_g6_i4	Q3B8N8	Q3B8N8	Pescadillo homolog
TRINITY_DN140163_c1_g2_i18	Q5RJT2	Q5RJT2	pre-rRNA 2'-O-ribose RNA methyltransferase FTSJ3 (EC 2.1.1.-) (Protein ftsJ homolog 3) (Putative rRNA methyltransferase 3)
TRINITY_DN141243_c1_g14_i13	Q99PT0	Q99PT0	Probable ATP-dependent RNA helicase DDX52 (EC 3.6.4.13) (ATP-dependent RNA helicase ROK1-like) (rROK1L) (DEAD box protein 52)
TRINITY_DN140136_c3_g4_i2	Q6P6G7	Q6P6G7	Probable ribosome biogenesis protein RLP24 (Ribosomal L24 domain-containing protein 1)
TRINITY_DN139103_c3_g5_i1	Q68FR7	Q68FR7	Protein LTV1 homolog
TRINITY_DN141829_c5_g11_i3	Q5XIQ5	Q5XIQ5	Protein SDA1 homolog (SDA1 domain-containing protein 1)
TRINITY_DN137867_c0_g2_i2	P63245	P63245	Receptor of activated protein C kinase 1 (Guanine nucleotide-binding protein subunit beta-2-like 1) (Receptor for activated C kinase) (Receptor of activated protein kinase C 1) [Cleaved into: Receptor of activated protein C kinase 1, N-terminally processed]
TRINITY_DN140396_c7_g5_i4	Q5BK64	Q5BK64	Ribonuclease P protein subunit p40 (RNaseP protein p40) (EC 3.1.26.5)
TRINITY_DN140396_c7_g6_i1	Q5BK64	Q5BK64	Ribonuclease P protein subunit p40 (RNaseP protein p40) (EC 3.1.26.5)
TRINITY_DN140396_c7_g13_i1	Q5BK64	Q5BK64	Ribonuclease P protein subunit p40 (RNaseP protein p40) (EC 3.1.26.5)
TRINITY_DN139914_c7_g8_i1	Q63531	Q63531	Ribosomal protein S6 kinase alpha-1 (S6K-alpha-1) (EC 2.7.11.1) (90 kDa ribosomal protein S6 kinase 1) (p90-RSK 1) (p90RSK1) (p90S6K) (MAP kinase-activated protein kinase 1a) (MAPK-activated protein kinase 1a) (MAPKAP kinase 1a) (MAPKAPK-1a) (Ribosomal S6 kinase 1) (RSK-1)
TRINITY_DN139914_c7_g1_i3	Q63531	Q63531	Ribosomal protein S6 kinase alpha-1 (S6K-alpha-1) (EC 2.7.11.1) (90 kDa ribosomal protein S6 kinase 1) (p90-RSK 1) (p90RSK1) (p90S6K) (MAP kinase-activated protein kinase 1a) (MAPK-activated protein kinase 1a) (MAPKAP kinase 1a) (MAPKAPK-1a) (Ribosomal S6 kinase 1) (RSK-1)
TRINITY_DN139914_c7_g9_i1	Q63531	Q63531	Ribosomal protein S6 kinase alpha-1 (S6K-alpha-1) (EC 2.7.11.1) (90 kDa ribosomal protein S6 kinase 1) (p90-RSK 1) (p90RSK1) (p90S6K) (MAP kinase-activated protein kinase 1a) (MAPK-activated protein kinase 1a) (MAPKAP kinase 1a) (MAPKAPK-1a) (Ribosomal S6 kinase 1) (RSK-1)
TRINITY_DN140607_c3_g13_i6	P67999	P67999	Ribosomal protein S6 kinase beta-1 (S6K-beta-1) (S6K1) (EC 2.7.11.1) (70 kDa ribosomal protein S6 kinase 1) (P70S6K1) (p70-S6K 1) (Ribosomal protein S6 kinase I) (p70 ribosomal S6 kinase alpha) (p70 S6 kinase alpha) (p70 S6K-alpha) (p70 S6KA)
TRINITY_DN140607_c3_g9_i1	P67999	P67999	Ribosomal protein S6 kinase beta-1 (S6K-beta-1) (S6K1) (EC 2.7.11.1) (70 kDa ribosomal protein S6 kinase 1) (P70S6K1) (p70-S6K 1) (Ribosomal protein S6 kinase I) (p70 ribosomal S6 kinase alpha) (p70 S6 kinase alpha) (p70 S6K-alpha) (p70 S6KA)
TRINITY_DN197318_c0_g1_i1	P67999	P67999	Ribosomal protein S6 kinase beta-1 (S6K-beta-1) (S6K1) (EC 2.7.11.1) (70 kDa ribosomal protein S6 kinase 1) (P70S6K1) (p70-S6K 1) (Ribosomal protein S6 kinase I) (p70 ribosomal S6 kinase alpha) (p70 S6 kinase alpha) (p70 S6K-alpha) (p70 S6KA)
TRINITY_DN182205_c0_g1_i1	P67999	P67999	Ribosomal protein S6 kinase beta-1 (S6K-beta-1) (S6K1) (EC 2.7.11.1) (70 kDa ribosomal protein S6 kinase 1) (P70S6K1) (p70-S6K 1) (Ribosomal protein S6 kinase I) (p70 ribosomal S6 kinase alpha) (p70 S6 kinase alpha) (p70 S6K-alpha) (p70 S6KA)
TRINITY_DN139539_c2_g5_i3	Q562C2	Q562C2	Ribosome biogenesis protein BOP1 (Block of proliferation 1 protein)
TRINITY_DN139539_c2_g9_i1	Q562C2	Q562C2	Ribosome biogenesis protein BOP1 (Block of proliferation 1 protein)
TRINITY_DN139539_c2_g8_i1	Q562C2	Q562C2	Ribosome biogenesis protein BOP1 (Block of proliferation 1 protein)
TRINITY_DN138979_c6_g1_i8	Q4QQT6	Q4QQT6	Ribosome biogenesis protein BRX1 homolog (Brix domain-containing protein 2)
TRINITY_DN139106_c6_g10_i13	P61480	P61480	Ribosome biogenesis protein WDR12 (WD repeat-containing protein 12)
TRINITY_DN139651_c2_g1_i1	A1A5P2	A1A5P2	Ribosome biogenesis regulatory protein homolog
TRINITY_DN139651_c2_g2_i1	A1A5P2	A1A5P2	Ribosome biogenesis regulatory protein homolog
TRINITY_DN141102_c4_g3_i1	Q5RJS9	Q5RJS9	Ribosome production factor 1 (Brix domain-containing protein 5) (Ribosome biogenesis protein RPF1)
TRINITY_DN138891_c9_g1_i4	Q5RKI9	Q5RKI9	Ribosome-recycling factor, mitochondrial (RRF) (Ribosome-releasing factor, mitochondrial)
TRINITY_DN141918_c6_g8_i17	Q6VEU1	Q6VEU1	RNA-binding protein NOB1 (EC 3.1.-.-)
TRINITY_DN141918_c6_g3_i1	Q6VEU1	Q6VEU1	RNA-binding protein NOB1 (EC 3.1.-.-)
TRINITY_DN139909_c7_g13_i1	Q5M947	Q5M947	RRP15-like protein (Ribosomal RNA-processing protein 15)
TRINITY_DN139909_c7_g10_i1	Q5M947	Q5M947	RRP15-like protein (Ribosomal RNA-processing protein 15)
TRINITY_DN139909_c7_g1_i1	Q5M947	Q5M947	RRP15-like protein (Ribosomal RNA-processing protein 15)
TRINITY_DN140175_c2_g2_i3	P26794	P26794	Serine/threonine-protein kinase pim-1 (EC 2.7.11.1)
TRINITY_DN139505_c8_g4_i1	P26794	P26794	Serine/threonine-protein kinase pim-1 (EC 2.7.11.1)
TRINITY_DN142907_c6_g16_i9	Q66H19	Q66H19	Serum response factor-binding protein 1 (SRF-dependent transcription regulation-associated protein) (p49/STRAP)
TRINITY_DN142907_c6_g7_i1	Q66H19	Q66H19	Serum response factor-binding protein 1 (SRF-dependent transcription regulation-associated protein) (p49/STRAP)
TRINITY_DN109096_c0_g1_i1	Q6AXX4	Q6AXX4	Something about silencing protein 10 (Charged amino acid-rich leucine zipper 1) (Disrupter of silencing SAS10) (UTP3 homolog)
TRINITY_DN109096_c0_g2_i1	Q6AXX4	Q6AXX4	Something about silencing protein 10 (Charged amino acid-rich leucine zipper 1) (Disrupter of silencing SAS10) (UTP3 homolog)
TRINITY_DN7403_c0_g1_i1	Q8VHT8	Q8VHT8	Transcription factor IIIA (TFIIIA)
TRINITY_DN142961_c3_g3_i1	Q8VHT8	Q8VHT8	Transcription factor IIIA (TFIIIA)
TRINITY_DN135205_c0_g2_i4	Q8VHT8	Q8VHT8	Transcription factor IIIA (TFIIIA)
TRINITY_DN148013_c0_g1_i1	Q8VHT8	Q8VHT8	Transcription factor IIIA (TFIIIA)
TRINITY_DN142961_c3_g4_i1	Q8VHT8	Q8VHT8	Transcription factor IIIA (TFIIIA)
TRINITY_DN135205_c0_g1_i1	Q8VHT8	Q8VHT8	Transcription factor IIIA (TFIIIA)
TRINITY_DN146804_c0_g1_i1	Q8VHT8	Q8VHT8	Transcription factor IIIA (TFIIIA)
TRINITY_DN137310_c1_g3_i3	Q4G078	Q4G078	Transcription termination factor 4, mitochondrial (Mitochondrial transcription termination factor 4) (mTERF domain-containing protein 2)
TRINITY_DN137310_c1_g4_i1	Q4G078	Q4G078	Transcription termination factor 4, mitochondrial (Mitochondrial transcription termination factor 4) (mTERF domain-containing protein 2)
TRINITY_DN137310_c1_g2_i1	Q4G078	Q4G078	Transcription termination factor 4, mitochondrial (Mitochondrial transcription termination factor 4) (mTERF domain-containing protein 2)
TRINITY_DN139842_c0_g2_i27	Q5U2W5	Q5U2W5	Transducin beta-like protein 3
TRINITY_DN133622_c1_g2_i1	P62982	P62982	Ubiquitin-40S ribosomal protein S27a (Ubiquitin carboxyl extension protein 80) [Cleaved into: Ubiquitin; 40S ribosomal protein S27a]
TRINITY_DN140241_c0_g2_i3	P62982	P62982	Ubiquitin-40S ribosomal protein S27a (Ubiquitin carboxyl extension protein 80) [Cleaved into: Ubiquitin; 40S ribosomal protein S27a]
TRINITY_DN138610_c14_g1_i1	Q05474	Q05474	Ubiquitin-like protein FUBI
TRINITY_DN137205_c0_g1_i3	Q05474	Q05474	Ubiquitin-like protein FUBI
TRINITY_DN64390_c0_g1_i1	Q05474	Q05474	Ubiquitin-like protein FUBI

## Sheet: nucleolar
TranscriptName	HSPNameSP	Entry valore	Protein names valore
TRINITY_DN138029_c0_g2_i7	Q9Z2K0	Q9Z2K0	Death effector domain-containing protein (Death effector domain-containing testicular molecule)
TRINITY_DN138552_c10_g7_i2	Q9Z1W6	Q9Z1W6	Protein LYRIC (Lysine-rich CEACAM1 co-isolated protein) (Metadherin) (Metastasis adhesion protein)
TRINITY_DN141240_c0_g5_i7	Q9QZ86	Q9QZ86	Nucleolar protein 58 (Nopp140-associated protein of 65 kDa) (Nucleolar protein 5)
TRINITY_DN141810_c1_g9_i9	Q8K4H4	Q8K4H4	Aprataxin (EC 3.6.1.71) (EC 3.6.1.72) (Forkhead-associated domain histidine triad-like protein) (FHA-HIT)
TRINITY_DN138981_c1_g1_i3	Q8K1P7	Q8K1P7	Transcription activator BRG1 (EC 3.6.4.-) (ATP-dependent helicase SMARCA4) (BRG1-associated factor 190A) (BAF190A) (Protein brahma homolog 1) (SNF2-beta) (SWI/SNF-related matrix-associated actin-dependent regulator of chromatin subfamily A member 4)
TRINITY_DN138371_c7_g1_i3	Q811S9	Q811S9	Guanine nucleotide-binding protein-like 3 (Nucleolar GTP-binding protein 3) (Nucleostemin)
TRINITY_DN141489_c2_g4_i1	Q80WE1	Q80WE1	Synaptic functional regulator FMR1 (Fragile X mental retardation protein 1 homolog) (FMRP) (Protein FMR-1)
TRINITY_DN141111_c0_g3_i9	Q6P773	Q6P773	TATA box-binding protein-associated factor, RNA polymerase I, subunit C (TATA box-binding protein-associated factor 1C) (TBP-associated factor 1C) (Transcription initiation factor SL1/TIF-IB subunit C)
TRINITY_DN141111_c0_g4_i1	Q6P773	Q6P773	TATA box-binding protein-associated factor, RNA polymerase I, subunit C (TATA box-binding protein-associated factor 1C) (TBP-associated factor 1C) (Transcription initiation factor SL1/TIF-IB subunit C)
TRINITY_DN140136_c3_g4_i2	Q6P6G7	Q6P6G7	Probable ribosome biogenesis protein RLP24 (Ribosomal L24 domain-containing protein 1)
TRINITY_DN139362_c2_g13_i8	Q6AYK5	Q6AYK5	Cell growth-regulating nucleolar protein
TRINITY_DN136860_c1_g2_i2	Q6AYD3	Q6AYD3	Proliferation-associated protein 2G4
TRINITY_DN140386_c2_g7_i4	Q673L6	Q673L6	Telomerase reverse transcriptase (EC 2.7.7.49) (Telomerase catalytic subunit)
TRINITY_DN140386_c2_g8_i1	Q673L6	Q673L6	Telomerase reverse transcriptase (EC 2.7.7.49) (Telomerase catalytic subunit)
TRINITY_DN137986_c10_g4_i2	Q66H99	Q66H99	Nucleolar protein 10
TRINITY_DN140405_c6_g6_i18	Q66H99	Q66H99	Nucleolar protein 10
TRINITY_DN137986_c10_g5_i1	Q66H99	Q66H99	Nucleolar protein 10
TRINITY_DN142328_c1_g1_i5	Q63068	Q63068	Phosphorylated adapter RNA export protein (26 kDa resiniferatoxin-binding protein) (RBP-26) (RNA U small nuclear RNA export adapter protein) (RTX-42) (Resiniferatoxin-binding protein 2) (RBP-2)
TRINITY_DN138625_c0_g1_i1	Q5XI01	Q5XI01	La-related protein 7 (La ribonucleoprotein domain family member 7)
TRINITY_DN138625_c0_g2_i7	Q5XI01	Q5XI01	La-related protein 7 (La ribonucleoprotein domain family member 7)
TRINITY_DN134987_c0_g1_i7	Q5U4F0	Q5U4F0	Ribosomal RNA-processing protein 8 (EC 2.1.1.-) (Cerebral protein 1 homolog)
TRINITY_DN138794_c4_g2_i1	Q5RJM0	Q5RJM0	MKI67 FHA domain-interacting nucleolar phosphoprotein (Nucleolar protein interacting with the FHA domain of pKI-67)
TRINITY_DN138794_c4_g3_i1	Q5RJM0	Q5RJM0	MKI67 FHA domain-interacting nucleolar phosphoprotein (Nucleolar protein interacting with the FHA domain of pKI-67)
TRINITY_DN141477_c0_g7_i4	Q5PXE9	Q5PXE9	Inositol-pentakisphosphate 2-kinase (EC 2.7.1.158) (Inositol-1,3,4,5,6-pentakisphosphate 2-kinase) (Ins(1,3,4,5,6)P5 2-kinase) (InsP5 2-kinase) (rIPK1)	DEGS 12h up logFC 4,32
TRINITY_DN137556_c2_g1_i11	Q5PQR5	Q5PQR5	U3 small nucleolar ribonucleoprotein protein IMP4 (U3 snoRNP protein IMP4)
TRINITY_DN139940_c2_g3_i10	Q5M948	Q5M948	TATA box-binding protein-associated factor RNA polymerase I subunit D (TATA box-binding protein-associated factor 1D) (TBP-associated factor 1D) (Transcription initiation factor SL1/TIF-IB subunit D)
TRINITY_DN139006_c6_g7_i2	Q5I0I8	Q5I0I8	Nucleolar complex protein 4 homolog (NOC4 protein homolog) (NOC4-like protein) (Nucleolar complex-associated protein 4-like protein)
TRINITY_DN139006_c6_g2_i1	Q5I0I8	Q5I0I8	Nucleolar complex protein 4 homolog (NOC4 protein homolog) (NOC4-like protein) (Nucleolar complex-associated protein 4-like protein)
TRINITY_DN139006_c6_g1_i1	Q5I0I8	Q5I0I8	Nucleolar complex protein 4 homolog (NOC4 protein homolog) (NOC4-like protein) (Nucleolar complex-associated protein 4-like protein)
TRINITY_DN137117_c0_g1_i3	Q5I034	Q5I034	Protein CUSTOS
TRINITY_DN137117_c1_g4_i2	Q5I034	Q5I034	Protein CUSTOS
TRINITY_DN138243_c2_g1_i3	Q5D1Z3	Q5D1Z3	Nucleolar protein 12 (25 kDa nucleolar protein)
TRINITY_DN138931_c8_g2_i9	Q56B11	Q56B11	Proline-, glutamic acid- and leucine-rich protein 1 (Modulator of non-genomic activity of estrogen receptor)
TRINITY_DN142229_c4_g1_i1	Q56B11	Q56B11	Proline-, glutamic acid- and leucine-rich protein 1 (Modulator of non-genomic activity of estrogen receptor)
TRINITY_DN139539_c2_g5_i3	Q562C2	Q562C2	Ribosome biogenesis protein BOP1 (Block of proliferation 1 protein)
TRINITY_DN139539_c2_g9_i1	Q562C2	Q562C2	Ribosome biogenesis protein BOP1 (Block of proliferation 1 protein)
TRINITY_DN139539_c2_g8_i1	Q562C2	Q562C2	Ribosome biogenesis protein BOP1 (Block of proliferation 1 protein)
TRINITY_DN134505_c0_g1_i1	Q53AQ4	Q53AQ4	Transmembrane and ubiquitin-like domain-containing protein 1 (Hepatocyte odd protein shuttling protein) [Cleaved into: iHOPS]
TRINITY_DN134505_c0_g2_i1	Q53AQ4	Q53AQ4	Transmembrane and ubiquitin-like domain-containing protein 1 (Hepatocyte odd protein shuttling protein) [Cleaved into: iHOPS]
TRINITY_DN137397_c7_g3_i6	Q52KK4	Q52KK4	H/ACA ribonucleoprotein complex non-core subunit NAF1
TRINITY_DN142097_c5_g16_i22	Q4V8B0	Q4V8B0	Oxidation resistance protein 1 (Protein C7)
TRINITY_DN137379_c0_g2_i4	Q4V7F5	Q4V7F5	PIH1 domain-containing protein 1
TRINITY_DN137568_c0_g2_i1	Q499N3	Q499N3	WD repeat-containing protein 18
TRINITY_DN138344_c6_g7_i5	Q3T1H5	Q3T1H5	Tyrosyl-DNA phosphodiesterase 2 (Tyr-DNA phosphodiesterase 2) (EC 3.1.4.-) (5'-tyrosyl-DNA phosphodiesterase) (5'-Tyr-DNA phosphodiesterase) (TRAF and TNF receptor-associated protein)
TRINITY_DN138344_c6_g1_i2	Q3T1H5	Q3T1H5	Tyrosyl-DNA phosphodiesterase 2 (Tyr-DNA phosphodiesterase 2) (EC 3.1.4.-) (5'-tyrosyl-DNA phosphodiesterase) (5'-Tyr-DNA phosphodiesterase) (TRAF and TNF receptor-associated protein)
TRINITY_DN138344_c6_g9_i1	Q3T1H5	Q3T1H5	Tyrosyl-DNA phosphodiesterase 2 (Tyr-DNA phosphodiesterase 2) (EC 3.1.4.-) (5'-tyrosyl-DNA phosphodiesterase) (5'-Tyr-DNA phosphodiesterase) (TRAF and TNF receptor-associated protein)
TRINITY_DN138344_c6_g2_i1	Q3T1H5	Q3T1H5	Tyrosyl-DNA phosphodiesterase 2 (Tyr-DNA phosphodiesterase 2) (EC 3.1.4.-) (5'-tyrosyl-DNA phosphodiesterase) (5'-Tyr-DNA phosphodiesterase) (TRAF and TNF receptor-associated protein)
TRINITY_DN140691_c3_g7_i9	Q3B8Q1	Q3B8Q1	Nucleolar RNA helicase 2 (EC 3.6.4.13) (DEAD box protein 21) (Gu-alpha) (Nucleolar RNA helicase Gu) (Nucleolar RNA helicase II) (RH II/Gu)
TRINITY_DN143003_c3_g6_i4	Q3B8N8	Q3B8N8	Pescadillo homolog
TRINITY_DN141287_c1_g9_i6	Q3B7U2	Q3B7U2	TATA box-binding protein-associated factor RNA polymerase I subunit A (TATA box-binding protein-associated factor 1A) (TBP-associated factor 1A) (Transcription initiation factor SL1/TIF-IB subunit A)
TRINITY_DN137788_c3_g4_i3	Q1RP77	Q1RP77	Nucleolar protein 16 (Protein ZH1)
TRINITY_DN141367_c3_g1_i1	Q02975	Q02975	Zinc finger protein 354A (Kidney, ischemia, and developmentally-regulated protein 1) (Renal transcription factor Kid-1) (Transcription factor 17) (TCF-17)
TRINITY_DN141844_c6_g3_i2	P69527	P69527	Aminopeptidase O (AP-O) (EC 3.4.11.-)
TRINITY_DN136322_c0_g1_i5	P69527	P69527	Aminopeptidase O (AP-O) (EC 3.4.11.-)
TRINITY_DN129342_c0_g4_i1	P69527	P69527	Aminopeptidase O (AP-O) (EC 3.4.11.-)
TRINITY_DN142924_c12_g2_i5	P62914	P62914	60S ribosomal protein L11
TRINITY_DN139106_c6_g10_i13	P61480	P61480	Ribosome biogenesis protein WDR12 (WD repeat-containing protein 12)
TRINITY_DN135749_c0_g1_i6	P43138	P43138	DNA-(apurinic or apyrimidinic site) endonuclease (EC 3.1.-.-) (APEX nuclease) (APEN) (Apurinic-apyrimidinic endonuclease 1) (AP endonuclease 1) (REF-1) (Redox factor-1) [Cleaved into: DNA-(apurinic or apyrimidinic site) endonuclease, mitochondrial]
TRINITY_DN58120_c0_g1_i1	P43138	P43138	DNA-(apurinic or apyrimidinic site) endonuclease (EC 3.1.-.-) (APEX nuclease) (APEN) (Apurinic-apyrimidinic endonuclease 1) (AP endonuclease 1) (REF-1) (Redox factor-1) [Cleaved into: DNA-(apurinic or apyrimidinic site) endonuclease, mitochondrial]
TRINITY_DN142633_c6_g10_i20	P42346	P42346	Serine/threonine-protein kinase mTOR (EC 2.7.11.1) (FK506-binding protein 12-rapamycin complex-associated protein 1) (FKBP12-rapamycin complex-associated protein) (Mammalian target of rapamycin) (mTOR) (Mechanistic target of rapamycin) (Rapamycin target protein 1) (RAPT1)
TRINITY_DN140770_c5_g5_i1	P42346	P42346	Serine/threonine-protein kinase mTOR (EC 2.7.11.1) (FK506-binding protein 12-rapamycin complex-associated protein 1) (FKBP12-rapamycin complex-associated protein) (Mammalian target of rapamycin) (mTOR) (Mechanistic target of rapamycin) (Rapamycin target protein 1) (RAPT1)
TRINITY_DN136083_c0_g3_i1	P42346	P42346	Serine/threonine-protein kinase mTOR (EC 2.7.11.1) (FK506-binding protein 12-rapamycin complex-associated protein 1) (FKBP12-rapamycin complex-associated protein) (Mammalian target of rapamycin) (mTOR) (Mechanistic target of rapamycin) (Rapamycin target protein 1) (RAPT1)
TRINITY_DN136083_c0_g4_i1	P42346	P42346	Serine/threonine-protein kinase mTOR (EC 2.7.11.1) (FK506-binding protein 12-rapamycin complex-associated protein 1) (FKBP12-rapamycin complex-associated protein) (Mammalian target of rapamycin) (mTOR) (Mechanistic target of rapamycin) (Rapamycin target protein 1) (RAPT1)
TRINITY_DN136083_c0_g6_i1	P42346	P42346	Serine/threonine-protein kinase mTOR (EC 2.7.11.1) (FK506-binding protein 12-rapamycin complex-associated protein 1) (FKBP12-rapamycin complex-associated protein) (Mammalian target of rapamycin) (mTOR) (Mechanistic target of rapamycin) (Rapamycin target protein 1) (RAPT1)
TRINITY_DN138900_c10_g2_i5	P41777	P41777	Nucleolar and coiled-body phosphoprotein 1 (140 kDa nucleolar phosphoprotein) (Nopp140) (Nucleolar 130 kDa protein) (Nucleolar phosphoprotein p130)
TRINITY_DN141426_c6_g1_i5	P41777	P41777	Nucleolar and coiled-body phosphoprotein 1 (140 kDa nucleolar phosphoprotein) (Nopp140) (Nucleolar 130 kDa protein) (Nucleolar phosphoprotein p130)
TRINITY_DN141426_c6_g3_i1	P41777	P41777	Nucleolar and coiled-body phosphoprotein 1 (140 kDa nucleolar phosphoprotein) (Nopp140) (Nucleolar 130 kDa protein) (Nucleolar phosphoprotein p130)
TRINITY_DN141009_c1_g7_i7	P40615	P40615	H/ACA ribonucleoprotein complex subunit DKC1 (EC 5.4.99.-) (Dyskerin) (Nopp140-associated protein of 57 kDa) (Nucleolar protein NAP57) (Nucleolar protein family A member 4) (snoRNP protein DKC1)
TRINITY_DN161110_c0_g1_i1	P40615	P40615	H/ACA ribonucleoprotein complex subunit DKC1 (EC 5.4.99.-) (Dyskerin) (Nopp140-associated protein of 57 kDa) (Nucleolar protein NAP57) (Nucleolar protein family A member 4) (snoRNP protein DKC1)
TRINITY_DN138591_c2_g14_i3	P36970	P36970	Phospholipid hydroperoxide glutathione peroxidase (PHGPx) (EC 1.11.1.12) (Glutathione peroxidase 4) (GPx-4) (GSHPx-4)
TRINITY_DN138777_c8_g3_i4	P31016	P31016	Disks large homolog 4 (Postsynaptic density protein 95) (PSD-95) (Synapse-associated protein 90) (SAP-90) (SAP90)
TRINITY_DN142172_c11_g5_i1	P27952	P27952	40S ribosomal protein S2
TRINITY_DN143003_c4_g9_i5	P27952	P27952	40S ribosomal protein S2
TRINITY_DN74124_c0_g2_i1	P27952	P27952	40S ribosomal protein S2
TRINITY_DN138126_c5_g2_i14	P25977	P25977	Nucleolar transcription factor 1 (Upstream-binding factor 1) (UBF-1)
TRINITY_DN141238_c3_g6_i7	P22509	P22509	rRNA 2'-O-methyltransferase fibrillarin (EC 2.1.1.-) (Histone-glutamine methyltransferase) (Nucleolar protein 1) (U6 snRNA 2'-O-methyltransferase fibrillarin)
TRINITY_DN138580_c4_g2_i12	P13383	P13383	Nucleolin (Protein C23)
TRINITY_DN143017_c6_g1_i2	P13084	P13084	Nucleophosmin (NPM) (Nucleolar phosphoprotein B23) (Nucleolar protein NO38) (Numatrin)
TRINITY_DN202643_c0_g1_i1	P13084	P13084	Nucleophosmin (NPM) (Nucleolar phosphoprotein B23) (Nucleolar protein NO38) (Numatrin)
TRINITY_DN141027_c6_g1_i3	P13084	P13084	Nucleophosmin (NPM) (Nucleolar phosphoprotein B23) (Nucleolar protein NO38) (Numatrin)
TRINITY_DN138481_c14_g6_i5	P09895	P09895	60S ribosomal protein L5
TRINITY_DN93076_c0_g1_i1	P09895	P09895	60S ribosomal protein L5
TRINITY_DN110254_c0_g1_i1	P05554	P05554	CCAAT/enhancer-binding protein alpha (C/EBP alpha)
TRINITY_DN141652_c1_g3_i1	P05554	P05554	CCAAT/enhancer-binding protein alpha (C/EBP alpha)
TRINITY_DN204528_c0_g1_i1	P05554	P05554	CCAAT/enhancer-binding protein alpha (C/EBP alpha)
TRINITY_DN139850_c10_g6_i2	O35876	O35876	Survival motor neuron protein
TRINITY_DN141005_c0_g2_i6	O35821	O35821	Myb-binding protein 1A (PAR-interacting protein) (PIP)
TRINITY_DN141005_c0_g1_i2	O35821	O35821	Myb-binding protein 1A (PAR-interacting protein) (PIP)
TRINITY_DN141005_c0_g5_i1	O35821	O35821	Myb-binding protein 1A (PAR-interacting protein) (PIP)
TRINITY_DN135436_c0_g2_i3	O35796	O35796	Complement component 1 Q subcomponent-binding protein, mitochondrial (GC1q-R protein) (Glycoprotein gC1qBP) (C1qBP)
TRINITY_DN138865_c3_g3_i1	D4AE48	D4AE48	Midnolin (Midbrain nucleolar protein)
TRINITY_DN142833_c3_g11_i25	D4A631	D4A631	Brefeldin A-inhibited guanine nucleotide-exchange protein 1 (BIG1) (Brefeldin A-inhibited GEP 1) (ADP-ribosylation factor guanine nucleotide-exchange factor 1)
TRINITY_DN139121_c6_g1_i4	D4A631	D4A631	Brefeldin A-inhibited guanine nucleotide-exchange protein 1 (BIG1) (Brefeldin A-inhibited GEP 1) (ADP-ribosylation factor guanine nucleotide-exchange factor 1)
TRINITY_DN142833_c3_g13_i1	D4A631	D4A631	Brefeldin A-inhibited guanine nucleotide-exchange protein 1 (BIG1) (Brefeldin A-inhibited GEP 1) (ADP-ribosylation factor guanine nucleotide-exchange factor 1)
TRINITY_DN142652_c0_g1_i2	D4A631	D4A631	Brefeldin A-inhibited guanine nucleotide-exchange protein 1 (BIG1) (Brefeldin A-inhibited GEP 1) (ADP-ribosylation factor guanine nucleotide-exchange factor 1)
TRINITY_DN142833_c3_g12_i1	D4A631	D4A631	Brefeldin A-inhibited guanine nucleotide-exchange protein 1 (BIG1) (Brefeldin A-inhibited GEP 1) (ADP-ribosylation factor guanine nucleotide-exchange factor 1)
TRINITY_DN139596_c6_g2_i1	D4A631	D4A631	Brefeldin A-inhibited guanine nucleotide-exchange protein 1 (BIG1) (Brefeldin A-inhibited GEP 1) (ADP-ribosylation factor guanine nucleotide-exchange factor 1)
TRINITY_DN140860_c1_g7_i18	D3ZYB7	D3ZYB7	TATA box-binding protein-associated factor RNA polymerase I subunit B (RNA polymerase I-specific TBP-associated factor 63 kDa) (TAFI63) (TATA box-binding protein-associated factor 1B) (TBP-associated factor 1B) (Transcription initiation factor SL1/TIF-IB subunit B)
TRINITY_DN139191_c5_g2_i4	B2RZ55	B2RZ55	NAD-dependent protein deacetylase sirtuin-7 (EC 2.3.1.286) (NAD-dependent protein deacylase sirtuin-7) (EC 2.3.1.-) (Regulatory protein SIR2 homolog 7) (SIR2-like protein 7)
TRINITY_DN138454_c4_g16_i1	B2GUW6	B2GUW6	Apoptosis-enhancing nuclease (EC 3.1.-.-) (Interferon-stimulated 20 kDa exonuclease-like 1)
TRINITY_DN138454_c4_g6_i1	B2GUW6	B2GUW6	Apoptosis-enhancing nuclease (EC 3.1.-.-) (Interferon-stimulated 20 kDa exonuclease-like 1)
TRINITY_DN141607_c9_g2_i4	B1WC15	B1WC15	Zinc finger CCHC domain-containing protein 7 (TRAMP-like complex RNA-binding factor ZCCHC7)
TRINITY_DN138584_c1_g1_i10	B1WC15	B1WC15	Zinc finger CCHC domain-containing protein 7 (TRAMP-like complex RNA-binding factor ZCCHC7)
TRINITY_DN138721_c1_g7_i3	B1H299	B1H299	DDB1- and CUL4-associated factor 17
TRINITY_DN138785_c3_g8_i3	A4L691	A4L691	PIN2/TERF1-interacting telomerase inhibitor 1 (Pin2-interacting protein X1)
TRINITY_DN138785_c3_g12_i1	A4L691	A4L691	PIN2/TERF1-interacting telomerase inhibitor 1 (Pin2-interacting protein X1)
TRINITY_DN138785_c3_g5_i1	A4L691	A4L691	PIN2/TERF1-interacting telomerase inhibitor 1 (Pin2-interacting protein X1)
TRINITY_DN142716_c9_g6_i7	A2RRU3	A2RRU3	U3 small nucleolar RNA-associated protein 15 homolog
TRINITY_DN142716_c9_g7_i1	A2RRU3	A2RRU3	U3 small nucleolar RNA-associated protein 15 homolog
TRINITY_DN139030_c7_g2_i1	A0A0G2JZ79	A0A0G2JZ79	NAD-dependent protein deacetylase sirtuin-1 (EC 2.3.1.286) (NAD-dependent protein deacylase sirtuin-1) (EC 2.3.1.-)
TRINITY_DN208496_c0_g1_i1	A0A0G2JZ79	A0A0G2JZ79	NAD-dependent protein deacetylase sirtuin-1 (EC 2.3.1.286) (NAD-dependent protein deacylase sirtuin-1) (EC 2.3.1.-)
